# Supplementary material for: VNN1 Gene Expression and Polymorphisms Associated with Chicken Carcass Traits
Source: Animals (Basel). 2024 Jun 26;14(13):1888. doi: 10.3390/ani14131888 (PMC11240768; doi:10.3390/ani14131888)
Supplement: Supplementary file 1 [file animals-14-01888-s001.zip]

Archive with 3 entries (3 files):
- Supplementary File S1.pdf
- Supplementary Materials.xlsx
- Supplementary Tables.xlsx
