# Supplementary material for: VNN1 Gene Expression and Polymorphisms Associated with Chicken Carcass Traits
Source: Animals (Basel). 2024 Jun 26;14(13):1888. doi: 10.3390/ani14131888 (PMC11240768; doi:10.3390/ani14131888)
Supplement: Supplementary file 1 [file animals-14-01888-s001.zip › Supplementary Materials.xlsx]

## Sheet: Sheet1
The carcass traits and their corresponding SNP genotyping data
	wing_number	foot_number	gender	LW	DW	DWP	EW	EWP	EWG	EWGP	BMW	BMWP	TW	TWP	WW	WWP	AFW	AFWP	rs16283693	rs16283694	rs313332806	rs16283697	rs738527022	rs315414930	rs732101949	rs735639580	C56889810T	rs1059454729	rs317230140	C56889913G	T56890010C	G56890028A	rs731237306	C56890154T	rs16283703	rs317648691	rs315560057	A56906727T	rs314492304	rs734035893	rs738952872	rs739619029	rs732603803	rs732200076	A56907254G	rs730937100	rs314708583	T56907387C	rs735640639
1	3721	M1	Female	1810	1591	87.9006	1438	79.4475	1216	67.1823	199.24	16.3849	433.52	35.6513	139.12	11.4408	32.07	2.56957	--	GG	CC	AA	GG	TT	CC	GG	TT	GG	AA	CC	TT	GG	AA	CC	TT	AA	GG	AA	TT	--	GG	TT	--	GG	GG	CC	GG	CC	GG
2	2918	M3	Female	1675	1442	86.0896	1321	78.8657	1113	66.4478	169	15.1842	396	35.5795	134	12.0395	31.29	2.73445	--	GG	CC	AA	GG	TT	CC	GG	TT	GG	AA	CC	TT	GG	AA	CC	TT	AA	GG	AA	TT	--	GG	TT	--	GG	GG	CC	GG	CC	GG
3	3708	M4	Female	1680	1463	87.0833	1368	81.4286	1165	69.3452	186.12	15.976	408.13	35.0326	153.01	13.1339	38.9	3.23117	A-	AG	AC	AA	NA	NA	NA	NA	TT	GG	GA	CC	TT	GG	AA	CC	TT	CA	AG	AA	TA	-C	GG	TT	--	GG	AA	CC	GG	TT	GG
4	3034	M6	Female	1610	1407	87.3913	1262	78.3851	1060	65.8385	185.03	17.4557	362.46	34.1943	152.01	14.3406	29.25	2.68533	--	GG	CC	GA	AG	TT	CA	AG	TT	GG	GA	CG	TC	GG	AG	CC	TT	CA	AG	AA	AA	CC	GG	TT	--	GG	AA	CC	GG	TT	GG
5	3972	M8	Female	1615	1413	87.4923	1305	80.805	1090	67.4923	167	15.3211	380	34.8624	142	13.0275	37.8	3.35166	A-	AG	AC	AA	AG	NA	NA	NA	TT	GG	GA	CC	TT	GG	AA	CC	TT	CA	AG	AA	AA	CC	GG	TT	--	GG	AA	AA	AA	TT	CC
6	3487	M9	Female	1720	1506	87.5581	1383	80.407	1159	67.3837	183.41	15.8248	399.83	34.4978	155.53	13.4193	36.89	3.08473	--	GG	CC	GA	AG	CT	CA	AG	TT	GG	GA	CG	TC	GA	AG	CT	TT	CA	AG	AA	AA	CC	GG	TT	--	GG	AA	CC	GG	TT	GG
7	4736	M10	Female	1790	1589	88.7709	1382	77.2067	1129	63.0726	155.67	13.7883	399.09	35.349	145.47	12.8849	40.75	3.48365	--	GG	CC	AA	GG	TT	CC	GG	TT	GG	AA	CC	TT	GA	AA	CC	TG	AA	GG	AA	AA	CC	GG	TT	--	GG	AA	CC	GG	TT	GG
8	3875	M11	Female	1620	1476	91.1111	1360	83.9506	1134	70	172	15.1675	381	33.5979	141	12.4339	37.22	3.17788	--	GG	CC	AA	GG	TT	CC	GG	TT	GG	AA	CC	TT	GG	AA	CC	TT	AA	GG	AA	TT	--	GG	TT	--	GG	GG	CC	GG	CC	GG
9	3990	M12	Female	1760	1589	90.2841	1441	81.875	1203	68.3523	184.04	15.2984	403.67	33.5553	144.35	11.9992	55.18	4.3857	NA	NA	NA	NA	NA	NA	NA	NA	NA	NA	NA	NA	NA	NA	NA	NA	NA	NA	NA	AA	TA	-C	GG	TT	--	GG	AA	CC	GG	TT	GG
10	4898	M13	Female	1770	1555	87.8531	1402	79.209	1162	65.6497	151.85	13.068	416.54	35.8468	128.54	11.062	53.99	4.44	--	GG	CC	AA	GG	TT	CC	GG	TT	GG	AA	CC	TT	GG	AA	CC	TG	AA	GG	AA	TA	-C	GG	TT	--	GG	AA	CC	GG	TT	GG
11	2662	M15	Female	1645	1427	86.7477	1264	76.8389	1053	64.0122	166	15.7645	371	35.2327	143	13.5802	37.9	3.4742	--	GG	CC	AA	GG	TT	CC	GG	TT	GG	AA	CC	TT	GG	AA	CC	TG	AA	GG	AA	AA	CC	GG	TT	--	GG	AA	CC	GG	TT	GG
12	2577	M16	Female	1655	1468	88.7009	1254	75.7704	1044	63.0816	183	17.5287	368	35.249	142	13.6015	16.4	1.54659	--	GG	CC	AA	GG	TT	CC	GG	TT	GG	AA	CC	TT	GG	AA	CC	GG	AA	GG	AA	AA	CC	GG	TT	--	GG	AA	CC	GG	TT	GG
13	3179	M17	Female	1675	1477	88.1791	1342	80.1194	1113	66.4478	183.53	16.4897	373.12	33.5238	154.81	13.9093	36.06	3.13822	--	GG	CC	AA	GG	TT	CC	GG	TT	GG	AA	CC	TT	GA	AA	CC	TT	AA	GG	TT	AA	CC	AA	AA	CC	AA	GG	CC	AA	CC	GG
14	2765	M18	Female	1630	1425	87.4233	1313	80.5521	1094	67.1166	168	15.3565	395	36.106	157	14.351	26.97	2.40595	--	GG	CC	AA	GG	TT	CC	GG	TT	GG	AA	CC	TT	AA	AA	CC	TT	AA	GG	AA	AA	CC	GG	TT	--	GG	AA	CC	GG	TT	GG
15	4794	M19	Female	1585	1396	88.0757	1280	80.7571	1062	67.0032	175.7	16.5443	377.89	35.5829	136.26	12.8305	25.18	2.31608	--	GG	CC	GA	AG	CT	CA	AG	TT	GG	AA	CG	TC	GG	AG	CT	TG	CA	AG	AA	AA	CC	GG	TT	--	GG	AA	CC	GG	TT	GG
16	2659	M20	Female	1665	1439	86.4264	1284	77.1171	1052	63.1832	161.87	15.3869	358.94	34.1198	140.75	13.3793	38.13	3.49775	--	GG	CC	AA	GG	TT	CC	GG	TT	GG	AA	CC	TT	GG	AA	CC	TG	AA	GG	AA	AA	CC	GG	TT	--	GG	AA	CC	GG	TT	GG
17	2231	M21	Female	1625	1442	88.7385	1298	79.8769	1098	67.5692	200.68	18.2769	384.6	35.0273	154.29	14.0519	25.99	2.3123	--	GG	CC	AA	GG	TT	CC	GG	TT	GG	AA	CC	TT	GG	AA	CC	TG	AA	GG	AA	AA	CC	GG	TT	--	GG	AA	CC	GG	TT	GG
18	4191	M22	Female	1725	1506	87.3043	1388	80.4638	1155	66.9565	195.69	16.9429	405.76	35.1307	153.14	13.2589	51.53	4.27093	--	GG	CC	GA	AG	CT	CA	AG	TT	GG	AA	CG	TC	GG	AG	CT	TT	CA	AG	AA	AA	CC	GG	TT	--	GG	AA	CC	GG	TT	GG
19	3814	M23	Female	1680	1493	88.869	1368	81.4286	1149	68.3929	181.56	15.8016	390.57	33.9922	134.73	11.7258	37.16	3.1328	--	GG	CC	GA	AG	CT	CA	AG	TT	GG	GA	CG	TC	GG	AG	CT	TT	CA	AG	AA	AA	CC	GG	TT	--	GG	AA	CC	GG	TT	GG
20	4739	M24	Female	1605	1400	87.2274	1278	79.6262	1065	66.3551	171	16.0563	362	33.9906	136	12.77	27.2	2.49039	--	GG	CC	AA	GG	TT	CC	AG	TT	GG	AA	CC	TT	GG	AA	CC	GG	AA	GG	AA	AA	CC	GG	TT	--	GG	AA	CC	GG	TT	GG
21	5484	M25	Female	1630	1408	86.3804	1300	79.7546	1084	66.5031	176.66	16.297	380.76	35.1255	137.91	12.7223	27.7	2.49168	NA	NA	NA	NA	NA	NA	NA	NA	NA	NA	NA	NA	NA	NA	NA	NA	NA	NA	NA	AA	TT	--	GG	TT	--	GG	AA	CC	GG	TT	GG
22	2237	M27	Female	1620	1419	87.5926	1223	75.4938	1028	63.4568	166	16.1479	343	33.3658	120	11.6732	24	2.28137	--	GG	CC	AA	GG	TT	CC	GG	TT	GG	AA	CC	TT	GG	AA	CC	TG	AA	GG	AA	TA	-C	GG	TT	--	GG	AG	CC	GG	TT	GG
23	2269	M28	Female	1660	1482	89.2771	1318	79.3976	1097	66.0843	154.71	14.103	369.84	33.7138	153.95	14.0337	36.35	3.20731	--	GG	CC	AA	GG	TT	CC	GG	TT	GG	AA	CC	TT	GG	AA	CC	TG	AA	GG	AA	AA	CC	GG	TT	--	GG	AA	CC	GG	TT	GG
24	5092	M29	Female	1700	1479	87	1363	80.1765	1120	65.8824	178.94	15.9768	405.71	36.2241	157.91	14.0991	35.37	3.06136	NA	NA	NA	NA	NA	NA	NA	NA	NA	NA	NA	NA	NA	NA	NA	NA	NA	NA	NA	AA	AA	CC	GG	TT	--	GG	AA	CC	GG	TT	GG
25	2273	M30	Female	1755	1549	88.2621	1395	79.4872	1162	66.2108	190.31	16.3778	415.04	35.7177	163.08	14.0344	31.77	2.66132	--	GG	CC	GA	AG	CT	CA	GG	TT	GG	GA	CG	TC	GG	AG	CT	TT	CA	AG	AA	AA	CC	GG	TT	--	GG	AA	CC	GG	TT	GG
26	3196	M31	Female	1770	1549	87.5141	1436	81.1299	1210	68.3616	197.29	16.305	401.79	33.2058	150.89	12.4702	53.11	4.2047	--	AG	CC	GA	AG	CT	CA	AG	CT	GA	GA	CC	TT	GA	AA	CC	TT	CA	AG	AT	TA	-C	GG	TT	--	GG	AA	CC	GG	TT	GG
27	3162	M32	Female	1505	1297	86.1794	1160	77.0764	971	64.5183	130.1	13.3986	363.8	37.4665	140.67	14.4871	7.95	0.812095	--	GG	CC	GA	AG	CT	CA	AG	TT	GG	GA	CG	TC	GG	AG	CT	TT	CA	AG	AA	AA	CC	GG	TT	--	GG	AA	CC	GG	TT	GG
28	4023	M33	Female	1665	1458	87.5676	1332	80	1115	66.967	183.02	16.4143	405.53	36.3704	142.77	12.8045	25.66	2.24957	--	GG	CC	AA	GG	TT	CC	GG	TT	GG	AA	CC	TT	GG	AA	CC	TT	AA	GG	AA	TT	--	GG	TT	--	GG	AA	CC	GG	TT	GG
29	4026	M34	Female	1665	1465	87.988	1347	80.9009	1142	68.5886	192.28	16.8371	401.41	35.1497	143.44	12.5604	34.51	2.93325	--	GG	CC	AA	GG	TT	CC	GG	TT	GG	AA	CC	TT	GG	AA	CC	TT	AA	GG	AA	TT	--	GG	TT	--	GG	GG	CC	GG	TT	GG
30	2713	M35	Female	1670	1459	87.3653	1366	81.7964	1149	68.8024	191.93	16.7041	435.76	37.9252	154.47	13.4439	31.6	2.67661	--	GG	CC	AA	GG	TT	CC	GG	TT	GG	AA	CC	TT	GG	AA	CC	TG	AA	GG	AA	AA	CC	GG	TT	--	GG	AA	CC	GG	TT	GG
31	3853	M36	Female	1555	1363	87.6527	1255	80.7074	1057	67.9743	171.79	16.2526	349.37	33.053	132.67	12.5516	45.1	4.09219	--	GG	CC	AA	GG	TT	CC	GG	TT	GG	AA	CC	TT	GG	AA	CC	TG	AA	GG	AA	AA	CC	GG	TT	--	GG	AA	CC	GG	TT	GG
32	3096	M38	Female	1565	1364	87.1565	1234	78.8498	1027	65.623	163.94	15.963	374.25	36.4411	123.3	12.0058	32.32	3.05101	--	GG	CC	AA	GG	TT	CC	GG	TT	GG	AA	CC	TT	GG	AA	CC	TT	AA	GG	AA	TT	--	GG	TT	--	GG	AA	CC	GG	TT	GG
33	2236	M39	Female	1630	1417	86.9325	1252	76.8098	1027	63.0061	161	15.6767	359	34.9562	118	11.4898	46.6	4.34054	--	GG	CC	AA	GG	TT	CC	GG	TT	GG	AA	CC	TT	GG	AA	CC	TG	AA	GG	AA	AA	CC	GG	TT	--	GG	AA	CC	GG	TT	GG
34	4065	M40	Female	1735	1529	88.1268	1405	80.9798	1181	68.0692	193	16.3421	403	34.1236	162	13.7172	36.42	2.99157	--	GG	CC	AA	GG	TT	CC	GG	TT	GG	AA	CC	TT	GA	AA	CC	TG	AA	GG	AT	AA	CC	GA	TA	-C	GA	AA	CC	GG	TT	GG
35	2908	M41	Female	1680	1467	87.3214	1353	80.5357	1128	67.1429	188	16.6667	407	36.0816	135	11.9681	45.8	3.90186	--	GG	CC	AA	GG	TT	CC	GG	TT	GG	AA	CC	TT	GG	AA	CC	TG	AA	GG	AA	AA	CC	GG	TT	--	GG	AA	CC	GG	TT	GG
36	4123	M42	Female	1585	1385	87.3817	1243	78.4227	1038	65.489	187.83	18.0954	366.91	35.3478	144.6	13.9306	22.29	2.10226	--	AG	CC	GA	AG	CT	CA	AG	CT	GA	GA	CC	TT	GG	AA	CC	TT	CA	AG	AA	TT	--	GG	TT	--	GG	AA	CC	GG	TT	GG
37	3067	M43	Female	1500	1301	86.7333	1184	78.9333	987	65.8	170.49	17.2736	346.65	35.1216	127.65	12.9331	13.91	1.38974	--	GG	CC	AA	GG	TT	CC	GG	TT	GG	AA	CC	TT	GG	AA	CC	TT	AA	GG	AA	TT	--	GG	TT	--	GG	AA	CC	GG	TT	GG
38	3192	M44	Female	1720	1505	87.5	1383	80.407	1156	67.2093	174.04	15.0554	397.65	34.3988	138.67	11.9957	53.15	4.39565	--	AG	CC	GA	AG	CT	CA	AG	TT	GG	GA	CC	TT	GG	AA	CC	TG	CA	AG	AA	TA	-C	GG	TT	--	GG	AA	CC	GG	TT	GG
39	3945	M45	Female	1800	1586	88.1111	1441	80.0556	1214	67.4444	186.16	15.3344	404.52	33.3213	164.74	13.57	43.88	3.48841	--	GG	CC	GA	AG	CT	CA	AG	TT	GG	GA	CG	TC	GG	AG	CT	TG	CA	AG	AA	AA	CC	GG	TT	--	GG	AA	CC	GG	TT	GG
40	2532	M46	Female	1635	1407	86.055	1277	78.104	1069	65.3823	181	16.9317	376	35.1731	140	13.0964	20.5	1.8816	--	GG	CC	AA	GG	TT	CC	GG	TT	GG	AA	CC	TT	GG	AA	CC	TG	AA	GG	AA	AA	CC	GG	TT	--	GG	AA	CC	GG	TT	GG
41	3947	M47	Female	1560	1366	87.5641	1299	83.2692	1090	69.8718	170.8	15.6697	391.32	35.9009	127.88	11.7321	22.95	2.06209	--	GG	CC	AA	GG	TT	CC	GG	TT	GG	AA	CC	TT	GG	AA	CC	TG	AA	GG	AA	AA	CC	GG	TT	--	GG	AA	CC	GG	TT	GG
42	5186	M48	Female	1695	1473	86.9027	1327	78.2891	1103	65.0737	117.17	10.6228	390.01	35.359	143.92	13.0481	24.7	2.1903	--	AG	CC	GA	AG	CT	CA	AG	CT	GA	GA	CC	TT	GG	AA	CC	TT	CA	AG	AA	TT	--	GG	TT	--	GG	AG	CC	GG	TC	GG
43	2766	M49	Female	1610	1408	87.4534	1313	81.5528	1107	68.7578	169	15.2665	363	32.7913	144	13.0081	21.8	1.93125	--	GG	CC	GA	AG	CT	CA	AG	TT	GG	GA	CG	TC	GG	AG	CT	TT	CA	AG	AA	AA	CC	GG	TT	--	GG	AA	CC	GG	TT	GG
44	2271	M51	Female	1625	1459	89.7846	1330	81.8462	1099	67.6308	161.61	14.7052	411.57	37.4495	136.03	12.3776	20.52	1.83293	--	GG	CC	AA	GG	TT	CC	GG	TT	GG	AA	CC	TT	GG	AA	CC	TG	AA	GG	AA	AA	CC	GG	TT	--	GG	AA	CC	GG	TT	GG
45	5597	M52	Female	1715	1509	87.9883	1360	79.3003	1133	66.0641	134.18	11.8429	399.87	35.293	152.79	13.4854	51.37	4.33733	--	GG	CC	AA	GG	TT	CC	GG	TT	GG	AA	CC	TT	GA	AA	CC	TG	AA	GG	AT	AA	CC	GA	TA	-C	GA	AA	CC	GG	TT	GG
46	2648	M53	Female	1775	1547	87.1549	1407	79.2676	1185	66.7606	170.75	14.4093	421.77	35.5924	156.3	13.1899	33.28	2.73172	--	GG	CC	AA	GG	TT	CC	GG	TT	GG	AA	CC	TT	GG	AA	CC	TG	AA	GG	AA	TA	-C	GG	TT	--	GG	AG	CC	GG	CC	GG
47	3807	M54	Female	1635	1421	86.9113	1267	77.4924	1055	64.526	168.51	15.9725	377.85	35.8152	119.59	11.3355	45.81	4.16148	--	GG	CC	AA	GG	TT	CC	GG	TT	GG	AA	CC	TT	GG	AA	CC	GG	AA	GG	AA	AA	CC	GG	TT	--	GG	AA	CC	GG	TT	GG
48	5073	M55	Female	1840	1623	88.2065	1531	83.2065	1292	70.2174	223	17.2601	458	35.4489	176	13.6223	34.9	2.63019	--	GG	CC	GA	AG	CT	CA	AG	TT	GG	AA	CG	TC	GG	AG	CT	TT	CA	AG	AA	AA	CC	GG	TT	--	GG	AA	CC	GG	TT	GG
49	4064	M56	Female	1600	1402	87.625	1312	82	1108	69.25	190.33	17.1778	368.64	33.2708	147.96	13.3538	32.52	2.85133	--	GG	CC	AA	GG	TT	CC	GG	TT	GG	AA	CC	TT	GG	AA	CC	TG	AA	GG	AA	TA	-C	GG	TT	--	GG	AA	CC	GG	TT	GG
50	4058	M57	Female	1770	1555	87.8531	1445	81.6384	1213	68.5311	242.49	19.9909	407.08	33.5598	153.68	12.6694	46.17	3.6667	--	GG	CC	GA	AG	CT	CA	AG	TT	GG	GA	CG	TC	GG	AG	CT	TT	CA	AG	AA	AA	CC	GG	TT	--	GG	AA	CC	GG	TT	GG
51	4782	M58	Female	1730	1499	86.6474	1330	76.8786	1117	64.5665	178.96	16.0215	409.11	36.6258	137.64	12.3223	36.48	3.1626	--	AG	CC	GA	AG	CT	CA	GG	CT	GA	GA	CC	TT	GG	AA	CC	TT	CA	AG	AA	TT	--	GG	TT	--	GG	AA	CC	GG	TT	GG
52	3148	M59	Female	1635	1429	87.4006	1307	79.9388	1091	66.7278	164.52	15.0797	395.33	36.2356	139.59	12.7947	36.4	3.22867	--	GG	CC	AA	GG	TT	CC	GG	TT	GG	AA	CC	TT	GA	AA	CC	TT	AA	GG	TT	AA	CC	AA	AA	CC	AA	GG	CC	AA	CC	GG
53	3047	M60	Female	1555	1350	86.8167	1231	79.164	1024	65.8521	161.06	15.7285	361.04	35.2578	133.95	13.0811	40.21	3.77839	--	GG	CC	AA	GG	TT	CC	GG	TT	GG	AA	CC	TT	GG	AA	CC	TT	AA	GG	AA	TA	-C	GG	TT	--	GG	AA	CC	GG	TT	GG
54	4192	M61	Female	1650	1432	86.7879	1293	78.3636	1068	64.7273	175.06	16.3914	367.05	34.368	138.16	12.9363	45.08	4.05002	--	GG	CC	AA	GG	TT	CC	GG	TT	GG	AA	CC	TT	GG	AA	CC	TG	AA	GG	AA	TT	--	GG	TT	--	GG	AA	CC	GG	TT	GG
55	3973	M62	Female	1670	1465	87.7246	1287	77.0659	1073	64.2515	155	14.4455	366	34.11	137	12.7679	28.5	2.58738	--	GG	CC	AA	GG	TT	CC	GG	TT	GG	AA	CC	TT	GG	AA	CC	TT	AA	GG	AA	TT	--	GG	TT	--	GG	AA	CC	GG	TT	GG
56	2566	M63	Female	1800	1575	87.5	1415	78.6111	1185	65.8333	173.95	14.6793	420.51	35.4861	160.47	13.5418	43.54	3.54404	--	GG	CC	GA	AG	CT	CA	AG	TT	GG	GA	CG	TC	GG	AG	CT	TG	CA	AG	AA	AA	CC	GG	TT	--	GG	AA	CC	GG	TT	GG
57	5595	M64	Female	1605	1372	85.4829	1255	78.1931	1064	66.2928	178	16.7293	346	32.5188	141	13.2519	28	2.5641	--	GG	CC	AA	GG	TT	CC	GG	TT	GG	AA	CC	TT	GA	AA	CC	TT	AA	GG	AT	TA	-C	GG	TT	--	GG	GG	CC	GG	TT	GG
58	NA	M66	Female	1730	1521	87.9191	1332	76.9942	1111	64.2197	182.85	16.4581	414.39	37.2988	143.8	12.9433	32.69	2.85829	--	AG	CC	GG	AA	CC	AA	AA	CT	GA	GG	CG	TC	GG	AG	CT	TT	CC	AA	AA	TA	-C	GG	TT	--	GG	AA	CC	GG	TT	GG
59	4109	M67	Female	1705	1483	86.9795	1384	81.173	1149	67.39	175.66	15.2881	416.96	36.2889	149.58	13.0183	34.98	2.95444	--	GG	CC	AA	GG	TT	CC	GG	TT	GG	AA	CC	TT	GA	AA	CC	TG	AA	GG	AA	AA	CC	GG	TT	--	GG	AA	CC	GG	TT	GG
60	3720	M68	Female	1620	1397	86.2346	1248	77.037	1036	63.9506	149.88	14.4672	370.09	35.723	132.51	12.7905	36.65	3.41677	--	GG	CC	AA	GG	TT	CC	GG	TT	GG	AA	CC	TT	GG	AA	CC	TT	AA	GG	AA	TT	--	GG	TT	--	GG	GG	CC	GG	CC	GG
61	2714	M69	Female	1610	1414	87.8261	1298	80.6211	1092	67.8261	176.55	16.1676	384.59	35.2189	133.44	12.2198	25.64	2.29412	--	GG	CC	AA	GG	TT	CC	GG	TT	GG	AA	CC	TT	GG	AA	CC	TG	AA	GG	AA	AA	CC	GG	TT	--	GG	AA	CC	GG	TT	GG
62	5093	M70	Female	1710	1509	88.2456	1359	79.4737	1123	65.6725	172.96	15.4016	391.86	34.894	152.77	13.6037	41.64	3.57535	--	GG	CC	AA	GG	TT	CC	GG	TT	GG	AA	CC	TT	GG	AA	CC	GG	AA	GG	AA	AA	CC	GG	TT	--	GG	AA	CC	GG	TT	GG
63	2640	M71	Female	1720	1516	88.1395	1366	79.4186	1138	66.1628	191	16.7838	383	33.6555	131	11.5114	38.3	3.25597	--	GG	CC	AA	GG	TT	CC	GG	TT	GG	AA	CC	TT	GG	AA	CC	TT	AA	GG	AA	TT	--	GG	TT	--	GG	GG	CC	GG	CC	GG
64	3768	M72	Female	1590	1384	87.044	1254	78.8679	1042	65.5346	180.91	17.3618	370.63	35.5691	118.33	11.356	22.19	2.08515	--	GG	CC	AA	GG	TT	CC	GG	TT	GG	AA	CC	TT	GG	AA	CC	TT	AA	GG	AA	TT	--	GG	TT	--	GG	AA	CC	GG	TT	GG
65	4083	M73	Female	1685	1450	86.0534	1300	77.1513	1054	62.5519	166.07	15.7562	354.03	33.5892	133.08	12.6262	19.97	1.85946	--	AG	CC	GA	AG	CT	CA	AG	CT	GA	GA	CC	TT	GA	AA	CC	TT	CA	AG	AA	TA	-C	GG	TT	--	GG	AA	CC	GG	TT	GG
66	3036	M74	Female	1550	1387	89.4839	1244	80.2581	1043	67.2903	173	16.5868	328	31.4477	140	13.4228	45.8	4.20647	--	GG	CC	GA	AG	CT	CA	AG	TT	GG	GA	CG	TC	GG	AG	CT	TG	CA	AG	AA	AA	CC	GG	TT	--	GG	AA	CC	GG	TT	GG
67	5493	M75	Female	1735	1527	88.0115	1420	81.8444	1208	69.6254	206.83	17.1217	485.34	40.1772	168.71	13.9661	27.66	2.23848	--	GG	CC	AA	GG	TT	CC	GG	TT	GG	AA	CC	TT	GG	AA	CC	TG	AA	GG	AA	AA	CC	GG	TT	--	GG	AA	CC	GG	TT	GG
68	4830	M76	Female	1755	1541	87.8063	1399	79.7151	1187	67.6353	199.99	16.8484	427.65	36.0278	137.13	11.5527	26.71	2.20069	--	GG	CC	GA	AG	CT	CA	AG	TT	GG	GA	CG	TC	GG	AG	CT	TT	CA	AG	AA	AA	CC	GG	TT	--	GG	AA	CC	GG	TT	GG
69	4198	M77	Female	1710	1507	88.1287	1371	80.1754	1143	66.8421	197.7	17.2966	403.09	35.266	142.44	12.4619	40.96	3.45958	--	GG	CC	GA	AG	CT	CA	AG	TT	GG	GA	CG	TC	GG	AG	CT	TT	CA	AG	AA	AA	CC	GG	TT	--	GG	AA	CC	GG	TT	GG
70	5158	M78	Female	1690	1481	87.6331	1340	79.2899	1120	66.2722	171.03	15.2705	408.18	36.4446	158.25	14.1295	32.39	2.81068	--	GG	CC	AA	GG	TT	CC	GG	TT	GG	AA	CC	TT	GG	AA	CC	TT	AA	GG	AA	TT	--	GG	TT	--	GG	AA	CC	GG	TT	GG
71	3488	M79	Female	1765	1557	88.2153	1436	81.3598	1199	67.932	183	15.2627	404	33.6947	158	13.1776	36.71	2.97076	--	GG	CC	GA	AG	CT	CA	AG	TT	GG	GA	CG	TC	GA	AG	CT	TT	CA	AG	AA	AA	CC	GG	TT	--	GG	AA	CC	GG	TT	GG
72	5063	M80	Female	1630	1415	86.8098	1316	80.7362	1108	67.9755	198.97	17.9576	375.09	33.8529	151.29	13.6543	29.72	2.61224	A-	AG	AC	AA	AG	NA	NA	NA	TT	GG	GA	CC	TT	GG	AA	CC	TT	CA	AG	AA	TA	-C	GG	TT	--	GG	AA	AA	AA	TT	CC
73	5181	M81	Female	1620	1422	87.7778	1283	79.1975	1078	66.5432	154.6	14.3414	385.61	35.7709	150.6	13.9703	21.17	1.926	--	GG	CC	AA	GG	TT	CC	GG	TT	GG	AA	CC	TT	GG	AA	CC	TG	AA	GG	AA	AA	CC	GG	TT	--	GG	AA	CC	GG	TT	GG
74	3097	M82	Female	1590	1394	87.673	1261	79.3082	1056	66.4151	179.94	17.0398	355.79	33.6922	137.95	13.0634	39.64	3.61798	NA	NA	NA	NA	NA	NA	NA	NA	NA	NA	NA	NA	NA	NA	NA	NA	NA	NA	NA	AA	AA	CC	GG	TT	--	GG	AA	CC	GG	TT	GG
75	4037	M83	Female	1525	1301	85.3115	1194	78.2951	994	65.1803	168	16.9014	359	36.1167	120	12.0724	38.68	3.74559	A-	AG	AC	GA	AA	NA	NA	NA	TT	GG	GG	CC	TT	GG	AA	CC	TT	CC	AA	AA	TA	-C	GG	TT	--	GG	AA	CC	GG	TT	GG
76	2541	M84	Female	1660	1451	87.4096	1306	78.6747	1069	64.3976	150	14.0318	376	35.1731	144	13.4705	43.8	3.93602	--	GG	CC	AA	GG	TT	CC	GG	TT	GG	AA	CC	TT	GG	AA	CC	GG	AA	GG	AA	AA	CC	GG	TT	--	GG	AA	CC	GG	TT	GG
77	3767	M85	Female	1680	1467	87.3214	1318	78.4524	1105	65.7738	184.05	16.6561	373.33	33.7855	127.97	11.581	33.69	2.95866	--	GG	CC	AA	GG	TT	CC	GG	TT	GG	AA	CC	TT	GG	AA	CC	TG	AA	GG	AA	AA	CC	GG	TT	--	GG	AA	CC	GG	TT	GG
78	3764	M86	Female	1700	1473	86.6471	1342	78.9412	1117	65.7059	169.13	15.1415	392.65	35.1522	147.56	13.2104	43.26	3.72847	--	GG	CC	AA	GG	TT	CC	GG	TT	GG	AA	CC	TT	GG	AA	CC	TG	AA	GG	AA	AA	CC	GG	TT	--	GG	AA	CC	GG	TT	GG
79	3048	M87	Female	1620	1376	84.9383	1254	77.4074	1048	64.6914	162.45	15.501	349.25	33.3254	127.78	12.1927	37.06	3.41548	--	GG	CC	AA	GG	TT	CC	GG	TT	GG	AA	CC	TT	GG	AA	CC	TG	AA	GG	AA	AA	CC	GG	TT	--	GG	AA	CC	GG	TT	GG
80	3903	M89	Female	1685	1470	87.2404	1340	79.5252	1099	65.2226	176.92	16.0983	403.05	36.6742	151.39	13.7753	27.16	2.41174	--	GG	CC	GA	AG	CT	CA	AG	TT	GG	GA	CG	TC	GG	AG	CT	TT	CA	AG	AA	AA	--	GG	TT	--	GG	AA	CC	GG	TT	GG
81	4084	M90	Female	1650	1432	86.7879	1301	78.8485	1088	65.9394	166.91	15.341	376.69	34.6222	153.09	14.0708	23.38	2.10369	A-	AG	AC	AA	AG	NA	NA	NA	TT	GG	GA	CC	TT	GG	AA	CC	TG	AA	GG	AA	AA	--	GG	TT	--	GG	AA	CC	GG	TT	CC
82	5089	M91	Female	1640	1442	87.9268	1322	80.6098	1122	68.4146	181	16.1319	414	36.8984	152	13.5472	8.69	0.768557	--	GG	CC	AA	GG	TT	CC	GG	TT	GG	AA	CC	TT	GG	AA	CC	TG	AA	GG	AA	AA	--	GG	TT	--	GG	AA	CC	GG	TT	GG
83	2579	M92	Female	1840	1626	88.3696	1540	83.6957	1320	71.7391	202	15.303	458	34.697	172	13.0303	20.18	1.50577	--	GG	CC	AA	GG	TT	CC	GG	TT	GG	AA	CC	TT	GG	AA	CC	TG	AA	GG	AA	AA	--	GG	TT	--	GG	AA	CC	GG	TT	GG
84	3915	M93	Female	1650	1448	87.7576	1317	79.8182	1077	65.2727	158.75	14.74	399.87	37.1281	131.44	12.2043	45.13	4.02182	--	GG	CC	GA	AG	CT	CA	AG	TT	GG	GA	CG	TC	GG	AG	CT	TT	CA	AG	AA	AA	--	GG	TT	--	GG	AA	CC	GG	TT	GG
85	2567	M94	Female	1690	1479	87.5148	1305	77.2189	1080	63.9053	172.85	16.0046	396.31	36.6954	143.44	13.2815	26.87	2.42757	--	AG	CC	GA	AG	CT	CA	AG	CT	GA	GA	CC	TT	GG	AA	CC	TG	CA	AG	AA	TA	--	GG	TT	--	GG	AA	CC	GG	TT	GG
86	4134	M95	Female	1525	1361	89.2459	1219	79.9344	1024	67.1475	183	17.8711	359	35.0586	125	12.207	19.7	1.88752	--	AA	CC	GG	AA	CC	AA	AA	CC	AA	GG	CC	TT	GG	AA	CC	TT	CC	AA	AA	TT	--	GG	TT	--	GG	AA	CC	GG	TT	GG
87	4735	M96	Female	1710	1501	87.7778	1394	81.5205	1164	68.0702	176	15.1203	409.55	35.1847	158.31	13.6005	40.96	3.39928	--	GG	CC	AA	GG	TT	CC	GG	TT	GG	AA	CC	TT	GG	AA	CC	GG	AA	GG	AA	AA	--	GG	TT	--	GG	AA	CC	GG	TT	GG
88	3066	M97	Female	1615	1399	86.6254	1266	78.3901	1058	65.5108	160.22	15.1437	367.27	34.7136	148.07	13.9953	17.95	1.66829	--	GG	CC	GA	AG	CT	CA	AG	TT	GG	GA	CG	TC	GG	AG	CT	TT	CA	AG	AA	AA	--	GG	TT	--	GG	AA	CC	GG	TT	GG
89	2695	M98	Female	1650	1463	88.6667	1318	79.8788	1102	66.7879	175.56	15.931	386.01	35.0281	151.84	13.7786	33.89	2.98356	--	GG	CC	AA	GG	TT	CC	GG	TT	GG	AA	CC	TT	GG	AA	CC	GG	AA	GG	AA	AA	--	GG	TT	--	GG	AA	CC	GG	TT	GG
90	3152	M99	Female	1600	1392	87	1265	79.0625	1063	66.4375	169	15.8984	387	36.4064	130	12.2295	29.98	2.74296	--	GG	CC	AA	GG	TT	CC	GG	TT	GG	AA	CC	TT	GG	AA	CC	TT	AA	GG	AA	TT	--	GG	TT	--	GG	AA	CC	GG	TT	GG
91	3016	M100	Female	1660	1400	84.3373	1378	83.012	1159	69.8193	183.51	15.8335	378.13	32.6255	152.98	13.1993	43.71	3.63429	--	GG	CC	AA	GG	TT	CC	GG	TT	GG	AA	CC	TT	GG	AA	CC	TG	AA	GG	AA	AA	--	GG	TT	--	GG	AA	CC	GG	TT	GG
92	5275	M101	Female	1665	1468	88.1682	1353	81.2613	1103	66.2462	158.54	14.3735	388.28	35.2022	142.34	12.9048	45.42	3.955	--	GG	CC	AA	GG	TT	CC	GG	TT	GG	AA	CC	TT	GG	AA	CC	TT	AA	GG	AA	TT	--	GG	TT	--	GG	GG	CC	GG	CC	GG
93	3782	M102	Female	1775	1529	86.1408	1420	80	1163	65.5211	178	15.3052	421	36.1995	168	14.4454	52.4	4.31134	--	GG	CC	AA	GG	TT	CC	GG	TT	GG	AA	CC	TT	GG	AA	CC	TG	AA	GG	AA	AA	--	GG	TT	--	GG	AA	CC	GG	TT	GG
94	3901	M103	Female	1785	1566	87.7311	1465	82.0728	1207	67.619	184.73	15.3049	425.49	35.2519	136.94	11.3455	76.16	5.93535	--	GG	CC	GG	AA	CC	AA	AA	TT	GG	GG	GG	CC	GG	GG	CC	TT	CC	AA	AA	AA	--	GG	TT	--	GG	AA	CC	GG	TT	GG
95	2442	M104	Female	1725	1524	88.3478	1373	79.5942	1145	66.3768	200.83	17.5397	400.63	34.9895	149.41	13.0489	40	3.37553	A-	AG	AC	AA	AG	NA	NA	NA	TT	GG	GA	CC	TT	GG	AA	CC	TG	CA	AG	AA	AA	--	GG	TT	--	GG	AA	CA	GA	TT	CC
96	2687	M105	Female	1650	1441	87.3333	1291	78.2424	1074	65.0909	157	14.6182	355	33.054	151	14.0596	NA	#VALUE!	--	AG	CC	GG	AA	CC	AA	AA	CT	GA	GG	CG	TC	GG	AG	CT	TT	CC	AA	AA	TA	--	GG	TT	--	GG	AA	CC	GG	TT	GG
97	4896	M107	Female	1880	1663	88.4574	1519	80.7979	1249	66.4362	168	13.4508	422	33.787	134	10.7286	63.3	4.82359	--	GG	CC	AA	GG	TT	CC	GG	TT	GG	AA	CC	TT	GG	AA	CC	TT	AA	GG	AA	TT	--	GG	TT	--	GG	GG	CC	GG	CC	GG
98	2685	M108	Female	1615	1447	89.5975	1298	80.3715	1079	66.8111	171.17	15.8638	382.67	35.4652	137.95	12.785	25.68	2.32466	--	AG	CC	GA	AG	CT	CA	AG	CT	GA	GA	CC	TT	GG	AA	CC	TG	CA	AG	AA	TA	--	GG	TT	--	GG	AA	CC	GG	TT	GG
99	3497	M109	Female	1740	1506	86.5517	1405	80.7471	1188	68.2759	182.91	15.3965	408.62	34.3956	148.69	12.516	23.68	1.95431	--	GG	CC	AA	GG	TT	CC	GG	TT	GG	AA	CC	TT	GA	AA	CC	TG	AA	GG	AA	AA	--	GG	TT	--	GG	AA	CC	GG	TT	GG
100	5126	M110	Female	1635	1452	88.8073	1295	79.2049	1075	65.7492	172.7	16.0651	368.56	34.2847	147.31	13.7033	38.6	3.46624	--	GG	CC	GA	AG	CT	CA	AG	TT	GG	GA	CG	TC	GG	AG	CT	TG	CA	AG	AA	AA	--	GG	TT	--	GG	AA	CC	GG	TT	GG
101	2907	M112	Female	1740	1491	85.6897	1365	78.4483	1141	65.5747	177.27	15.5364	411.26	36.0438	143.26	12.5557	38.86	3.29361	--	GG	CC	AA	GG	TT	CC	GG	TT	GG	AA	CC	TT	GG	AA	CC	TG	AA	GG	AA	AA	--	GG	TT	--	GG	AA	CC	GG	TT	GG
102	4185	M113	Female	1620	1424	87.9012	1274	78.642	1035	63.8889	150	14.4928	370	35.7488	124	11.9807	63.5	5.78061	--	GG	CC	AA	GG	TT	CC	GG	TT	GG	AA	CC	TT	GG	AA	CC	TT	AA	GG	AA	TT	--	GG	TT	--	GG	GG	CC	GG	CC	GG
103	5483	M114	Female	1640	1421	86.6463	1328	80.9756	1100	67.0732	192.83	17.53	380.35	34.5773	137.14	12.4673	45.06	3.93516	--	AG	CC	GA	AG	CT	CA	AG	CT	GA	GA	CC	TT	GG	AA	CC	TT	CA	AG	AA	TT	--	GG	TT	--	GG	AA	CC	GG	TT	GG
104	3852	M115	Female	1675	1479	88.2985	1334	79.6418	1114	66.5075	180.9	16.2388	371.81	33.3761	145.37	13.0494	34.47	3.00138	NA	NA	NA	NA	NA	NA	NA	NA	NA	NA	NA	NA	NA	NA	NA	NA	NA	NA	NA	AA	TT	--	GG	TT	--	GG	AA	CC	GG	TT	GG
105	2604	M116	Female	1700	1479	87	1351	79.4706	1118	65.7647	151.51	13.5519	397.21	35.5286	160.22	14.3309	31.03	2.70054	--	GG	CC	AA	GG	TT	CC	GG	TT	GG	AA	CC	TT	GG	AA	CC	TG	AA	GG	AA	AA	--	GG	TT	--	GG	AA	CC	GG	TT	GG
106	2542	M117	Female	1625	1439	88.5538	1308	80.4923	1097	67.5077	180.7	16.4722	388.67	35.4303	144.74	13.1942	35.46	3.13124	--	GG	CC	AA	GG	TT	CC	GG	TT	GG	AA	CC	TT	GG	AA	CC	TG	AA	GG	NA	NA	NA	NA	NA	NA	NA	NA	NA	NA	NA	NA
107	4408	M118	Female	1740	1544	88.7356	1410	81.0345	1166	67.0115	191.75	16.4451	378	32.4185	155.7	13.3533	62.32	5.0736	--	AG	CC	GA	AG	CT	CA	AG	CT	GA	GA	CC	TT	GG	AA	CC	TT	CA	AG	AA	TT	--	GG	TT	--	GG	AA	CC	GG	TT	GG
108	2917	M119	Female	1610	1376	85.4658	1231	76.4596	1024	63.6025	161.1	15.7324	367.01	35.8408	125.57	12.2627	32.09	3.03857	--	GG	CC	AA	GG	TT	CC	GG	TT	GG	AA	CC	TT	GG	AA	CC	TG	AA	GG	AA	AA	--	GG	TT	--	GG	AA	CC	GG	TT	GG
109	2600	M120	Female	1565	1375	87.8594	1272	81.278	1053	67.2843	140	13.2953	343.19	32.5916	151.4	14.378	31.66	2.91889	--	GG	CC	GA	AG	CT	CA	AG	TT	GG	GA	CG	TC	GG	AG	CT	TT	CA	AG	AA	AA	--	GG	TT	--	GG	AA	CC	GG	TT	GG
110	3109	M121	Female	1700	1470	86.4706	1340	78.8235	1123	66.0588	168.07	14.9662	430.98	38.3776	159.28	14.1834	25.28	2.20155	A-	AG	AC	AA	NA	NA	NA	NA	TT	GG	GA	CC	TT	GG	AA	CC	TT	CA	AG	AA	AA	--	GG	TT	--	GG	AA	CC	GG	TT	GG
111	2275	M122	Female	1640	1428	87.0732	1280	78.0488	1067	65.061	183.03	17.1537	377.28	35.359	131.53	12.3271	24.42	2.23745	--	GG	CC	AA	GG	TT	CC	GG	TT	GG	AA	CC	TT	GG	AA	CC	TG	AA	GG	AA	AA	--	GG	TT	--	GG	AA	CC	GG	TT	GG
112	3496	M123	Female	1715	1485	86.5889	1355	79.0087	1132	66.0058	174.83	15.4443	402.35	35.5433	160.23	14.1546	23.14	2.00322	--	GG	CC	AA	GG	TT	CC	GG	TT	GG	AA	CC	TT	GG	AA	CC	GG	AA	GG	AA	AA	--	GG	TT	--	GG	AA	CC	GG	TT	GG
113	2755	M124	Female	1770	1568	88.5876	1460	82.4859	1194	67.4576	166	13.9028	412	34.5059	150	12.5628	56	4.48	--	GG	CC	AA	GG	TT	CC	GG	TT	GG	AA	CC	TT	GG	AA	CC	TT	AA	GG	AA	TT	--	GG	TT	--	GG	GG	CC	GG	CC	GG
114	3784	M125	Female	1700	1507	88.6471	1345	79.1176	1094	64.3529	156	14.2596	385	35.192	133	12.1572	74.7	6.39172	--	GG	CC	AA	GG	TT	CC	GG	TT	GG	AA	CC	TT	GG	AA	CC	TG	AA	GG	AA	AA	--	GG	TT	--	GG	AA	CC	GG	TT	GG
115	3876	M126	Female	1550	1379	88.9677	1259	81.2258	1057	68.1935	181.14	17.1372	366.52	34.6755	148.03	14.0047	38.65	3.52759	--	GG	CC	AA	GG	TT	CC	GG	TT	GG	AA	CC	TT	GG	AA	CC	TT	AA	GG	NA	NA	NA	NA	NA	NA	NA	NA	NA	NA	NA	NA
116	4909	M127	Female	1705	1514	88.7977	1345	78.8856	1130	66.2757	197	17.4336	394	34.8673	146	12.9204	21.1	1.83303	--	GG	CC	AA	GG	TT	CC	GG	TT	GG	AA	CC	TT	GA	AA	CC	TG	AA	GG	AT	AA	--	GA	TA	-C	GA	AA	CC	GG	TT	GG
117	5123	M128	Female	1645	1446	87.9027	1279	77.7508	1059	64.3769	162.72	15.3654	376.29	35.5326	134.94	12.7422	32.69	2.99444	--	GG	CC	GA	AG	CT	CA	AG	TT	GG	GA	CG	TC	GG	AG	CT	TG	CA	AG	AA	AA	--	GG	TT	--	GG	AA	CC	GG	TT	GG
118	5581	M129	Female	1635	1433	87.6453	1315	80.4281	1112	68.0122	181.44	16.3165	366.63	32.9703	140.42	12.6277	28.02	2.45785	--	GG	CC	GA	AG	CT	CA	AG	CT	GA	GA	CG	TC	GG	AG	CT	TT	CA	AG	AA	AA	--	GG	TT	--	GG	AA	CC	GG	TT	GG
119	2320	M130	Female	1690	1492	88.284	1348	79.7633	1140	67.4556	206.32	18.0982	391.88	34.3754	133.03	11.6693	25.96	2.22649	--	AG	CC	GA	AG	CT	CA	AG	CT	GA	GA	CC	TT	GG	AA	CC	TG	CA	AG	AA	TA	--	GG	TT	--	GG	AA	CC	GG	TT	GG
120	5051	M131	Female	1755	1552	88.433	1406	80.114	1173	66.8376	181	15.4305	423	36.0614	153	13.0435	23.5	1.96406	A-	AG	AC	AA	AG	NA	NA	NA	TT	GG	GA	CC	TT	GG	AA	CC	TG	CA	AG	AA	AA	--	GG	TT	--	GG	AA	CA	GA	TT	CC
121	4783	M132	Female	1820	1587	87.1978	1473	80.9341	1238	68.022	200	16.1551	447	36.1066	136	10.9855	39.1	3.06162	--	AG	CC	GA	AG	TT	CA	AG	CT	GA	GA	CC	TT	GG	AA	CC	TT	CA	AG	AA	TT	--	GG	TT	--	GG	AA	CC	GG	TT	GG
122	3564	M133	Female	1715	1528	89.0962	1401	81.691	1167	68.0466	184.94	15.8475	399.92	34.2691	140.96	12.0788	38.34	3.18085	--	GG	CC	AA	GG	TT	CC	GG	TT	GG	AA	CC	TT	GG	AA	CC	TG	AA	GG	AA	TA	--	GG	TT	--	GG	AA	CC	GG	TT	GG
123	4911	M134	Female	1670	1486	88.982	1334	79.8802	1088	65.1497	150.57	13.8392	391.89	36.0193	144.93	13.3208	30.25	2.70512	--	AG	CC	GG	AA	CC	AA	AA	CT	GA	GG	CG	TC	GG	AG	CT	TT	CC	AA	AA	TA	--	GG	TT	--	GG	AA	CC	GG	TT	GG
124	2384	M135	Female	1725	1526	88.4638	1427	82.7246	1200	69.5652	189	15.75	412	34.3333	151	12.5833	41.2	3.31937	--	GG	CC	GA	AG	CT	CA	AG	TT	GG	GA	CG	TC	GG	AG	CT	TT	CA	AG	AA	AA	--	GG	TT	--	GG	AA	CC	GG	TT	GG
125	3149	M136	Female	1600	1415	88.4375	1308	81.75	1102	68.875	189.21	17.1697	389.46	35.3412	151.28	13.7278	20.94	1.86475	--	GG	CC	AA	GG	TT	CC	GG	TT	GG	AA	CC	TT	GA	AA	CC	TT	AA	GG	TT	AA	--	AA	AA	CC	AA	GG	CC	AA	CC	GG
126	2356	M137	Female	1660	1448	87.2289	1366	82.2892	1120	67.4699	162	14.4643	384	34.2857	141	12.5893	18.5	1.62495	--	GG	CC	GA	AG	CT	CA	AG	TT	GG	GA	CG	TC	GA	AG	CT	TT	CA	AG	AA	AA	--	GG	TT	--	GG	AA	CC	GG	TT	GG
127	3769	M138	Female	1650	1431	86.7273	1291	78.2424	1067	64.6667	183.49	17.1968	390.77	36.6232	140.42	13.1603	17.55	1.61818	--	GG	CC	AA	GG	TT	CC	GG	TT	GG	AA	CC	TT	GG	AA	CC	TG	AA	GG	AA	AA	--	GG	TT	--	GG	AA	CC	GG	TT	GG
128	2640	M140	Female	1755	1543	87.9202	1380	78.6325	1149	65.4701	176.84	15.3908	427.55	37.2106	151.18	13.1575	45.39	3.80027	--	GG	CC	AA	GG	TT	CC	GG	TT	GG	AA	CC	TT	GG	AA	CC	TT	AA	GG	AA	TT	--	GG	TT	--	GG	AA	CC	GG	TT	GG
129	4839	M141	Female	1545	1414	91.521	1248	80.7767	1052	68.0906	175.53	16.6854	364.99	34.6949	133.83	12.7215	32.31	2.97978	--	AG	CC	GG	AA	CC	NA	NA	CT	GA	GG	CG	TC	GG	AG	CT	TT	CC	AA	AA	TA	--	GG	TT	--	GG	AA	CC	GG	TT	GG
130	5087	M142	Female	1700	1492	87.7647	1383	81.3529	1163	68.4118	180.16	15.491	417.65	35.9114	146.38	12.5864	27.26	2.29026	--	GG	CC	AA	GG	TT	CC	GG	TT	GG	AA	CC	TT	GG	AA	CC	TG	AA	GG	AA	AA	--	GG	TT	--	GG	AA	CC	GG	TT	GG
131	2319	M143	Female	1615	1438	89.0402	1312	81.2384	1073	66.4396	164.76	15.3551	360.54	33.6011	141.18	13.1575	48.11	4.29128	A-	AG	AC	AA	AG	NA	NA	NA	TT	GG	GA	CC	TT	GA	AA	CC	TT	CA	AG	AA	AA	--	GG	TT	--	GG	AA	CA	GA	TT	CC
132	3817	M144	Female	1620	1404	86.6667	1270	78.3951	1063	65.6173	146.85	13.8147	360.02	33.8683	153.9	14.4779	37.9	3.44264	--	GG	CC	AA	GG	TT	CC	GG	TT	GG	AA	CC	TT	GG	AA	CC	TG	AA	GG	AA	AA	--	GG	TT	--	GG	AA	CC	GG	TT	GG
133	3820	M145	Female	1590	1352	85.0314	1222	76.8553	1040	65.4088	175.77	16.901	361.1	34.7212	141.6	13.6154	4.17	0.39936	--	AG	CC	GA	AG	CT	CA	AG	CT	GA	GA	CC	TT	GG	AA	CC	TT	CA	AG	AA	TT	--	GG	TT	--	GG	AA	CC	GG	TT	GG
134	2792	M146	Female	1545	1347	87.1845	1241	80.3236	1008	65.2427	149.36	14.8175	370.01	36.7073	141.93	14.0804	18.68	1.81946	--	GG	CC	AA	GG	TT	CC	GG	TT	GG	AA	CC	TT	GG	AA	CC	TT	AA	GG	AA	TT	--	GG	TT	--	GG	GG	CC	GG	CC	GG
135	5380	M147	Female	1665	1469	88.2282	1387	83.3033	1161	69.7297	167.35	14.4143	397.26	34.2171	165.13	14.2231	26.63	2.24228	--	GG	CC	GA	AG	CT	CA	AG	TT	GG	GA	CG	TC	GG	AG	CT	TT	CA	AG	AA	AA	--	GG	TT	--	GG	AA	CC	GG	TT	GG
136	5210	M148	Female	1710	1465	85.6725	1281	74.9123	1088	63.6257	175	16.0846	386	35.4779	151	13.8787	NA	#VALUE!	--	GG	CC	GA	AG	CT	CA	AG	TT	GG	GA	CG	TC	GG	AG	CT	TG	CA	AG	AA	AA	--	GG	TT	--	GG	AA	CC	GG	TT	GG
137	4863	M149	Female	1680	1487	88.5119	1359	80.8929	1121	66.7262	173.09	15.4407	397.72	35.479	167.97	14.9839	49.7	4.24532	--	GG	CC	AA	GG	TT	CC	GG	TT	GG	AA	CC	TT	GA	AA	CC	TG	AA	GG	AT	AA	--	GA	TA	-C	GA	AA	CC	GG	TT	GG
138	2353	M150	Female	1525	1363	89.377	1238	81.1803	1044	68.459	175.77	16.8362	361.7	34.6456	131.08	12.5556	21.6	2.02703	--	GG	CC	GA	AG	CT	CA	AG	TT	GG	GA	CG	TC	GA	AG	CT	TT	CA	AG	AA	AA	--	GG	TT	--	GG	AA	CC	GG	TT	GG
139	3107	M151	Female	1675	1474	88	1365	81.4925	1149	68.597	186.39	16.2219	409.36	35.6275	171.69	14.9426	28.94	2.45683	--	GG	CC	AA	GG	TT	CC	GG	TT	GG	AA	CC	TT	GG	AA	CC	TG	AA	GG	AA	AA	CC	GG	TT	--	GG	AA	CC	GG	TT	GG
140	4133	M152	Female	1800	1571	87.2778	1486	82.5556	1268	70.4444	224	17.6656	438	34.5426	169	13.3281	18.8	1.46099	--	AG	CC	GA	AG	CT	CA	AG	CT	GA	GA	CC	TT	GG	AA	CC	TT	CA	AG	AA	TT	--	GG	TT	--	GG	AA	CC	GG	TT	GG
141	5582	M153	Female	1690	1486	87.929	1328	78.5799	1102	65.2071	172.45	15.6488	399.53	36.255	143.12	12.9873	51.1	4.43153	--	GG	CC	AA	GG	TT	CC	GG	TT	GG	AA	CC	TT	GA	AA	CC	TT	AA	GG	TT	AA	CC	AA	AA	CC	AA	AA	CC	AA	CC	GG
142	2533	M154	Female	1705	1510	88.563	1367	80.176	1152	67.566	182.75	15.8637	389.43	33.8047	134.92	11.7118	35.35	2.97722	--	GG	CC	AA	GG	TT	CC	GG	TT	GG	AA	CC	TT	GG	AA	CC	TG	AA	GG	AA	AA	CC	GG	TT	--	GG	AA	CC	GG	TT	GG
143	3258	M155	Female	1605	1423	88.6604	1333	83.053	1114	69.4081	178	15.9785	367	32.9443	146	13.1059	24.98	2.19319	--	GG	CC	AA	GG	TT	CC	GG	TT	GG	AA	CC	TT	GG	AA	CC	GG	AA	GG	AA	AA	CC	GG	TT	--	GG	AA	CC	GG	TT	GG
144	5495	M156	Female	1595	1378	86.395	1277	80.0627	1060	66.4577	162	15.283	360	33.9623	158	14.9057	43.9	3.97681	--	GG	CC	AA	GG	TT	CC	GG	TT	GG	AA	CC	TT	GG	AA	CC	GG	AA	GG	AA	AA	CC	GG	TT	--	GG	AA	CC	GG	TT	GG
145	4184	M157	Female	1620	1400	86.4198	1261	77.8395	1018	62.8395	152	14.9312	346	33.9882	134	13.1631	45.29	4.25942	--	GG	CC	AA	GG	TT	CC	GG	TT	GG	AA	CC	TT	GG	AA	CC	TT	AA	GG	AA	TT	--	GG	TT	--	GG	GG	CC	GG	CC	GG
146	2696	M158	Female	1580	1392	88.1013	1272	80.5063	1037	65.6329	148	14.2719	358	34.5227	127	12.2469	51.29	4.7129	--	GG	CC	AA	GG	TT	CC	GG	TT	GG	AA	CC	TT	GG	AA	CC	GG	AA	GG	AA	AA	--	GG	TT	--	GG	AA	CC	GG	TT	GG
147	2972	M159	Female	1585	1399	88.265	1278	80.6309	1045	65.9306	144	13.7799	362	34.6411	128	12.2488	56	5.08629	--	AG	CC	GA	AG	CT	CA	AG	CT	GA	GA	CC	TT	GG	AA	CC	TG	CA	AG	AA	TA	--	GG	TT	--	GG	AA	CC	GG	TT	GG
148	2857	M160	Female	1770	1577	89.096	1479	83.5593	1250	70.6215	176.72	14.1376	433.34	34.6672	159.46	12.7568	18.15	1.43122	--	GG	CC	AA	GG	TT	CC	GG	TT	GG	AA	CC	TT	GG	AA	CC	TT	AA	GG	AA	AA	--	GG	TT	--	GG	AA	CA	GG	TT	GG
149	5061	M161	Female	1655	1446	87.3716	1326	80.1208	1103	66.6465	186	16.8631	380	34.4515	141	12.7833	38.9	3.4066	A-	AG	AC	AA	AG	NA	NA	NA	TT	GG	GA	CC	TT	GA	AA	CC	TT	AA	GG	AA	AA	--	GG	TT	--	GG	AA	CC	GA	TT	GC
150	5156	M162	Female	1620	1433	88.4568	1294	79.8765	1102	68.0247	167.47	15.1969	417.34	37.8711	145.35	13.1897	17.54	1.56671	--	GG	CC	AA	GG	TT	CC	GG	TT	GG	AA	CC	TT	GG	AA	CC	TT	AA	GG	AA	TT	--	GG	TT	--	GG	AA	CC	GG	TT	GG
151	2230	M163	Female	1730	1501	86.763	1308	75.6069	1113	64.3353	205.43	18.4573	390.12	35.0512	130.29	11.7062	16.42	1.45384	--	GG	CC	AA	GG	TT	CC	GG	TT	GG	AA	CC	TT	GG	AA	CC	TT	AA	GG	AA	TT	--	GG	TT	--	GG	AA	CC	GG	TT	GG
152	3940	M164	Female	1720	1488	86.5116	1363	79.2442	1144	66.5116	189	16.521	407	35.5769	155	13.549	24.8	2.12183	--	AG	CC	GA	AG	CT	CA	AG	CT	GA	GA	CC	TT	GG	AA	CC	TG	CA	AG	AA	TA	--	GG	TT	--	GG	AA	CC	GG	TT	GG
153	5321	M165	Female	1810	1585	87.5691	1487	82.1547	1244	68.7293	190	15.2733	435	34.9678	160	12.8617	44.59	3.46037	--	GG	CC	GG	AA	CC	AA	AA	TT	GG	AA	GG	CC	GG	GG	TT	TT	CC	AA	AA	AA	--	GG	TT	--	GG	AA	CC	GG	TT	GG
154	2860	M166	Female	1705	1491	87.4487	1355	79.4721	1140	66.8622	167.18	14.6649	404.53	35.4851	157.87	13.8482	42.68	3.60875	--	GG	CC	AA	GG	TT	CC	GG	TT	GG	AA	CC	TT	GG	AA	CC	TG	AA	GG	AA	AA	--	GG	TT	--	GG	AA	CC	GG	TT	GG
155	4980	M167	Female	1785	1585	88.7955	1453	81.4006	1229	68.8515	206.65	16.8145	440.44	35.8373	166.37	13.537	41.93	3.29916	--	GG	CC	AA	GG	TT	CC	GG	TT	GG	AA	CC	TT	GG	AA	CC	GG	AA	GG	AA	AA	--	GG	TT	--	GG	AA	CC	GG	TT	GG
156	4110	M168	Female	1600	1379	86.1875	1249	78.0625	1038	64.875	166.47	16.0376	357.45	34.4364	150.61	14.5096	28.6	2.68142	A-	AG	AC	AA	AA	NA	CC	GG	TT	GG	GG	CG	TC	GG	AG	CT	TT	CC	AA	AA	AA	--	GG	TT	--	GG	AA	CA	GA	TT	GC
157	3809	M169	Female	1670	1439	86.1677	1312	78.5629	1085	64.9701	160.56	14.7982	366.61	33.7889	139.04	12.8147	47.49	4.19341	--	GG	CC	AA	GG	TT	CC	GG	TT	GG	AA	CC	TT	GG	AA	CC	TG	AA	GG	AA	AA	--	GG	TT	--	GG	AA	CC	GG	TT	GG
158	2434	M170	Female	1650	1456	88.2424	1322	80.1212	1107	67.0909	177.57	16.0407	381	34.4173	139.26	12.5799	32.96	2.89133	--	GG	CC	AA	GG	TT	CC	GG	TT	GG	AA	CC	TT	GG	AA	CC	GG	AA	GG	AA	AA	--	GG	TT	--	GG	AA	CC	GG	TT	GG
159	5125	M171	Female	1635	1439	88.0122	1287	78.7156	1070	65.4434	172.35	16.1075	371.14	34.686	123.61	11.5523	33.92	3.07269	--	GG	CC	GG	AA	CC	AA	AA	TT	GG	GG	GG	CC	GG	GG	TT	TT	CC	AA	AA	AA	--	GG	TT	--	GG	AA	CC	GG	TT	GG
160	2521	M172	Female	1755	1566	89.2308	1408	80.2279	1157	65.9259	137.68	11.8997	386.47	33.4028	154.69	13.3699	49.75	4.12264	--	AA	AA	AA	AA	CC	AA	AA	TT	GG	GG	CC	TT	GG	AA	CC	TT	CC	AA	AA	AA	--	GG	TT	--	GG	AA	AA	AA	TT	CC
161	4741	M173	Female	1690	1478	87.4556	1337	79.1124	1101	65.1479	158	14.3506	368	33.4242	139	12.6249	49.53	4.30497	--	GG	CC	AA	GG	TT	CC	GG	TT	GG	AA	CC	TT	GA	AA	CC	TG	AA	GG	NA	NA	NA	NA	NA	NA	NA	NA	NA	NA	NA	NA
162	3992	M174	Female	1630	1413	86.6871	1311	80.4294	1085	66.5644	185	17.0507	361	33.2719	141	12.9954	37.5	3.34076	--	GG	CC	AA	AG	CT	CA	AG	TT	GG	GA	CG	TC	GG	AG	CT	TT	CA	AG	AA	TA	--	GG	TT	--	GG	AA	CC	GG	TT	GG
163	3707	M175	Female	1850	1625	87.8378	1462	79.027	1237	66.8649	190.62	15.4099	448.01	36.2175	143.85	11.6289	33.95	2.67123	A-	AG	AC	AA	AG	NA	NA	NA	TT	GG	GA	CC	TT	GA	AA	CC	TT	CA	AG	AT	AA	--	GA	TA	--	GG	AA	CC	GG	TT	CC
164	3913	M176	Female	1710	1492	87.2515	1344	78.5965	1094	63.9766	155.29	14.1947	408.77	37.3647	134.93	12.3336	49.91	4.36311	--	GG	CC	AA	GG	TT	CC	GG	TT	GG	AA	CC	TT	GG	AA	CC	TT	AA	GG	AA	TT	--	GG	TT	--	GG	GG	CC	GG	CC	GG
165	2606	M177	Female	1635	1414	86.4832	1266	77.4312	1055	64.526	169.12	16.0303	379.14	35.9374	125.94	11.9374	31.08	2.86167	--	GG	CC	GA	AG	CT	CA	AG	TT	GG	GA	CG	TC	GG	AA	CC	TT	CA	AG	AA	AA	--	GG	TT	--	GG	AA	CC	GG	TT	GG
166	3815	M178	Female	1725	1509	87.4783	1358	78.7246	1140	66.087	205.35	18.0132	409.07	35.8833	146.03	12.8096	32.1	2.73867	--	AG	CC	AA	AG	CT	CA	AG	CT	GA	GA	CC	TT	GG	AA	CC	TT	CA	AG	AA	TT	--	GG	TT	--	GG	AA	CC	GG	TT	GG
167	3017	M179	Female	1535	1356	88.3388	1265	82.4104	1042	67.8827	160.68	15.4203	336.66	32.309	134.18	12.8772	49.74	4.55603	--	AG	CC	GA	AG	CT	CA	AG	CT	GA	GA	CC	TT	GG	AA	CC	TG	CA	AG	AA	TA	--	GG	TT	--	GG	AA	CC	GG	TT	GG
168	4836	M180	Female	1795	1601	89.1922	1480	82.4513	1239	69.0251	186.49	15.0517	446.65	36.0492	168.05	13.5634	40.75	3.18422	--	AG	CC	GG	AA	CC	AA	AA	CT	GA	GG	CG	TC	GG	AG	CT	TT	CC	AA	AA	TA	--	GG	TT	--	GG	AA	CC	GG	TT	GG
169	2955	M181	Female	1700	1499	88.1765	1370	80.5882	1160	68.2353	185.32	15.9759	396.46	34.1776	142.8	12.3103	38.81	3.23738	--	GG	CC	AA	GG	TT	CC	GG	TT	GG	AA	CC	TT	GA	AA	CC	TT	AA	GG	TT	AA	--	AA	AA	CC	AA	AA	CC	AA	CC	GG
170	4586	M182	Female	1660	1450	87.3494	1323	79.6988	1105	66.5663	149	13.4842	398	36.0181	143	12.9412	25.45	2.25132	--	GG	CC	AA	GG	TT	CC	GG	TT	GG	AA	CC	TT	GG	AA	CC	TT	AA	GG	AA	TT	--	GG	TT	--	GG	AA	CC	GG	TT	GG
171	3220	M183	Female	1670	1484	88.8623	1323	79.2216	1119	67.006	175	15.639	390	34.8525	151	13.4942	4	0.356189	--	AG	CC	GA	AG	CT	CA	AG	CT	GA	GA	CC	TT	GG	AA	CC	TT	CA	AG	AA	TT	--	GG	TT	--	GG	AA	CC	GG	TT	GG
172	3701	M184	Female	1700	1507	88.6471	1367	80.4118	1139	67	193.12	16.9552	388.51	34.1097	141.68	12.439	34.21	2.91593	A-	AG	AC	AA	NA	NA	NA	NA	TT	GG	AA	CC	TT	GG	AA	CC	TG	CA	AG	AA	AA	--	GG	TT	--	GG	AA	CA	GA	TT	GC
173	5398	M185	Female	1700	1521	89.4706	1381	81.2353	1126	66.2353	173.02	15.3659	393.65	34.96	148.5	13.1883	58.42	4.93237	--	GG	CC	AA	NA	TT	CC	GG	TT	GG	AA	CC	TT	GG	AA	CC	TT	AA	GG	AA	TT	--	GG	TT	--	GG	AA	CC	GG	TT	GG
174	2839	M186	Female	1650	1474	89.3333	1344	81.4545	1123	68.0606	200	17.8094	415	36.9546	148	13.179	38	3.27304	--	GG	CC	AA	GG	TT	CC	GG	TT	GG	AA	CC	TT	GG	AA	CC	GG	AA	GG	AA	AA	--	GG	TT	--	GG	AA	CC	GG	TT	GG
175	2326	M187	Female	1850	1646	88.973	1524	82.3784	1284	69.4054	199	15.4984	456	35.514	155	12.0717	41.96	3.1645	--	AG	CC	GA	AG	CT	CA	AG	CT	GA	GA	CC	TT	GA	AA	CC	TT	CA	AG	AA	TA	--	GG	TT	--	GG	AA	CC	GG	TT	GG
176	3650	M188	Female	1760	1575	89.4886	1449	82.3295	1234	70.1136	197.16	15.9773	443.44	35.9352	152.48	12.3566	21.59	1.71951	A-	AG	AC	GA	AA	NA	NA	NA	TT	GG	GG	CG	TC	GG	AG	CT	TT	CC	AA	AA	AA	--	GG	TT	--	GG	AA	CA	GA	TT	GC
177	3636	M189	Female	1550	1361	87.8065	1261	81.3548	1042	67.2258	153.04	14.6871	373.17	35.8129	151.67	14.5557	24.19	2.26883	--	GG	CC	GA	AG	CT	CA	AG	TT	GG	GA	CG	TC	GG	AG	CT	TG	CA	AG	AA	AA	--	GG	TT	--	GG	AA	CC	GG	TT	GG
178	3367	M190	Female	1710	1524	89.1228	1386	81.0526	1167	68.2456	186.33	15.9666	422.57	36.2099	155.92	13.3608	30.54	2.55023	--	GG	CC	GA	AG	CT	CA	AG	TT	GG	GA	CG	TC	GG	AG	CT	TG	CA	AG	AA	AA	--	GG	TT	--	GG	AA	CC	GG	TT	GG
179	2511	M191	Female	1680	1491	88.75	1374	81.7857	1136	67.619	185.47	16.3266	402.15	35.4005	148.71	13.0907	39.01	3.31997	A-	AG	AC	AA	AG	NA	NA	NA	TT	GG	GA	CC	TT	GG	AA	CC	TG	CA	AG	AA	AA	--	GG	TT	--	GG	AA	CA	GA	TT	GC
180	4267	M192	Female	1580	1397	88.4177	1273	80.5696	1075	68.038	177.28	16.4912	389.5	36.2326	129.12	12.0112	28.15	2.55178	--	GG	CC	AA	GG	TT	CC	GG	TT	GG	AA	CC	TT	GG	AA	CC	TG	AA	GG	AA	AA	--	GG	TT	--	GG	AA	CC	GG	TT	GG
181	2397	M193	Female	1660	1479	89.0964	1363	82.1084	1118	67.3494	161.4	14.4365	396.65	35.4785	144.17	12.8953	64.65	5.46654	--	GG	CC	AA	GG	TT	CC	GG	TT	GG	AA	CC	TT	GG	AA	CC	TT	AA	GG	AA	TT	--	GG	TT	--	GG	AA	CC	GG	TT	GG
182	5327	M194	Female	1680	1512	90	1385	82.4405	1159	68.9881	199.72	17.2321	408.01	35.2036	142.11	12.2614	36.15	3.02472	--	GG	CC	GA	AG	CT	CA	AG	TT	GG	GA	CG	TC	GG	AG	CT	TT	CA	AG	AA	TA	--	GG	TT	--	GG	GG	CC	GG	CC	GG
183	3595	M195	Female	1700	1528	89.8824	1383	81.3529	1138	66.9412	162.41	14.2715	414.34	36.4095	143.91	12.6459	43.84	3.70947	--	GG	CC	AA	GG	TT	CC	GG	TT	GG	AA	CC	TT	GG	AA	CC	TG	AA	GG	AA	AA	--	GG	TT	--	GG	AA	CC	GG	TT	GG
184	3302	M197	Female	1690	1487	87.9882	1363	80.6509	1144	67.6923	170.17	14.875	410.58	35.8899	153.71	13.4362	25.4	2.17205	A-	AG	AC	AA	AG	NA	NA	NA	TT	GG	GA	CC	TT	GG	AA	CC	TT	CA	AG	AA	AA	--	GG	TT	--	GG	AA	CC	GG	TT	GG
185	3700	M198	Female	1660	1477	88.9759	1347	81.1446	1126	67.8313	189.04	16.7886	391.02	34.7265	168.61	14.9742	40.69	3.48764	--	GG	CC	AA	GG	TT	CC	GG	TT	GG	AA	CC	TT	GG	AA	CC	TG	AA	GG	AA	AA	--	GG	TT	--	GG	AA	CC	GG	TT	GG
186	2836	M199	Female	1720	1529	88.8953	1394	81.0465	1156	67.2093	192.92	16.6886	409.82	35.4516	158.92	13.7474	47.78	3.96916	--	GG	CC	AA	GG	TT	CC	GG	TT	GG	AA	CC	TT	GG	AA	CC	TG	AA	GG	AA	TA	--	GG	TT	--	GG	GG	CC	GG	TT	GG
187	4534	M200	Female	1720	1558	90.5814	1436	83.4884	1206	70.1163	199.54	16.5456	422.66	35.0464	159.33	13.2114	47.01	3.75177	--	AG	CC	GA	AG	CT	CA	AG	CT	GA	GA	CC	TT	GG	AA	CC	TT	CA	AG	AA	TT	--	GG	TT	--	GG	AA	CC	GG	TT	GG
188	2513	M201	Female	1700	1529	89.9412	1424	83.7647	1178	69.2941	167.12	14.1868	395.59	33.5815	174.47	14.8107	31.04	2.56733	--	GG	CC	GA	AG	CT	CA	AG	TT	GG	GA	CG	TC	GG	AG	CT	TT	CA	AG	AA	AA	--	GG	TT	--	GG	AA	CC	GG	TT	GG
189	4369	M202	Female	1680	1490	88.6905	1344	80	1111	66.131	169	15.2115	405	36.4536	168	15.1215	16.9	1.49836	--	GG	CC	AA	GG	TT	CC	GG	TT	GG	AA	CC	TT	GG	AA	CC	TG	AA	GG	AA	AA	--	GG	TT	--	GG	AA	CC	GG	TT	GG
190	5237	M203	Female	1750	1576	90.0571	1447	82.6857	1210	69.1429	181.23	14.9777	442.17	36.543	158.11	13.0669	22.54	1.82874	--	GG	CC	AA	GG	TT	CC	GG	TT	GG	AA	CC	TT	GG	AA	CC	TG	AA	GG	AA	TA	--	GG	TT	--	GG	AA	CC	GG	CC	GG
191	3382	M204	Female	1670	1479	88.5629	1340	80.2395	1125	67.3653	162.62	14.4551	395.24	35.1324	166.65	14.8133	17.5	1.53173	--	GG	CC	AA	GG	TT	CC	GG	TT	GG	AA	CC	TT	GG	AA	CC	TG	AA	GG	AA	AA	--	GG	TT	--	GG	AA	CC	GG	TT	GG
192	4315	M205	Female	1560	1387	88.9103	1289	82.6282	1085	69.5513	170.36	15.7014	401.17	36.9742	148.81	13.7152	16.89	1.53282	--	GG	CC	GA	AG	CT	CA	AG	TT	GG	GA	CG	TC	GG	AG	CT	TT	CA	AG	AA	TA	--	GG	TT	--	GG	GG	CC	GG	CC	GG
193	3284	M206	Female	1780	1585	89.0449	1440	80.8989	1210	67.9775	204.75	16.9215	411.93	34.0438	165.32	13.6628	33.55	2.69792	--	GG	CC	GA	AG	CT	CA	AG	TT	GG	GA	CG	TC	GG	AA	CC	TT	CA	AG	AA	AA	--	GG	TT	--	GG	AA	CC	GG	TT	GG
194	3301	M207	Female	1740	1547	88.908	1432	82.2989	1203	69.1379	194	16.1264	442	36.7415	150	12.4688	35.26	2.84754	NA	NA	NA	NA	NA	NA	NA	NA	NA	NA	GA	CC	TT	GG	AA	CC	TT	CA	AG	AA	AA	--	GG	TT	--	GG	AA	CC	GG	TT	GG
195	4160	M209	Female	1680	1495	88.9881	1372	81.6667	1142	67.9762	184.37	16.1445	418.85	36.6769	152.79	13.3792	44.56	3.75539	A-	GG	CC	AA	GG	TT	CC	GG	TT	GG	GA	CC	TT	GG	AA	CC	TT	CA	AG	AA	AA	--	GG	TT	--	GG	AA	AA	AA	TT	CC
196	5221	M210	Female	1610	1430	88.8199	1337	83.0435	1121	69.6273	206	18.3764	387	34.5227	161	14.3622	14.11	1.24305	--	GG	CC	AA	GG	TT	CC	GG	TT	GG	AA	CC	TT	GG	AA	CC	TG	AA	GG	AA	AA	--	GG	TT	--	GG	AA	CC	GG	TT	GG
197	5219	M211	Female	1500	1334	88.9333	1222	81.4667	1019	67.9333	154.36	15.1482	366.39	35.9558	146.49	14.3759	27.06	2.58685	--	GG	CC	AA	GG	TT	CC	GG	TT	GG	AA	CC	TT	GG	AA	CC	GG	AA	GG	AA	AA	--	GG	TT	--	GG	AA	CC	GG	TT	GG
198	5413	M212	Female	1770	1560	88.1356	1451	81.9774	1211	68.4181	203.44	16.7993	418.88	34.5896	151.84	12.5384	38.88	3.1107	--	GG	CC	AA	GG	TT	CC	GG	TT	GG	AA	CC	TT	GG	AA	CC	TG	AA	GG	AA	AA	--	GG	TT	--	GG	AA	CC	GG	TT	GG
199	5544	M214	Female	1720	1578	91.7442	1453	84.4767	1219	70.8721	199.3	16.3495	426.49	34.9869	164.67	13.5086	27.67	2.21951	--	AG	CC	GA	AG	CT	CA	AG	CT	GA	GA	CC	TT	GG	AA	CC	TT	CA	AG	AA	TT	--	GG	TT	--	GG	AA	CC	GG	TT	GG
200	5363	M215	Female	1590	1420	89.3082	1299	81.6981	1082	68.0503	166.24	15.3641	368.42	34.0499	135.17	12.4926	44.94	3.98779	--	GG	CC	AA	GG	TT	CC	GG	TT	GG	AA	CC	TT	GG	AA	CC	TT	AA	GG	AA	TT	--	GG	TT	--	GG	AA	CC	GG	TT	GG
201	4270	M216	Female	1570	1398	89.0446	1296	82.5478	1094	69.6815	176.1	16.0969	386.54	35.3327	135.95	12.4269	36.94	3.26631	--	GG	CC	AA	GG	TT	CC	GG	TT	GG	AA	CC	TT	GG	AA	CC	TT	AA	GG	AA	TT	--	GG	TT	--	GG	AA	CC	GG	TT	GG
202	3257	M217	Female	1680	1496	89.0476	1373	81.7262	1136	67.619	202.61	17.8354	409.61	36.0572	153.25	13.4903	37.74	3.21536	--	GG	CC	AA	GG	TT	CC	GG	TT	GG	AA	CC	TT	GG	AA	CC	GG	AA	GG	AA	AA	--	GG	TT	--	GG	AA	CC	GG	TT	GG
203	4515	M218	Female	1690	1491	88.2249	1377	81.4793	1139	67.3964	163.87	14.3872	421.59	37.014	146.2	12.8358	41.56	3.52036	A-	AG	AC	AA	AG	NA	NA	NA	TT	GG	GA	CC	TT	GA	AA	CC	TT	CA	AG	AA	AA	--	GG	TT	--	GG	AA	CA	GA	TT	GC
204	4451	M219	Female	1760	1563	88.8068	1467	83.3523	1233	70.0568	206.13	16.7178	441.05	35.7705	170.25	13.8078	36.58	2.88127	--	GG	CC	AA	GG	TT	CC	GG	TT	GG	AA	CC	TT	GA	AA	CC	TT	AA	GG	AA	AA	--	GG	TT	--	GG	AA	CC	GG	TT	GG
205	2436	M220	Female	1660	1478	89.0361	1358	81.8072	1138	68.5542	184.48	16.2109	402.99	35.4121	146.56	12.8787	30.7	2.62685	--	GG	CC	AA	GG	TT	CC	GG	TT	GG	AA	CC	TT	GG	AA	CC	GG	AA	GG	AA	AA	--	GG	TT	--	GG	AA	CC	GG	TT	GG
206	4987	M221	Female	1670	1468	87.9042	1340	80.2395	1121	67.1257	182.62	16.2908	385.05	34.3488	149.89	13.3711	24.9	2.17296	--	AG	CC	GA	AG	CT	CA	AG	CT	GA	GA	CC	TT	GG	AA	CC	TT	CA	AG	AA	TT	--	GG	TT	--	GG	AA	CC	GG	TT	GG
207	4748	M222	Female	1590	1425	89.6226	1319	82.956	1094	68.805	150.12	13.7221	402.8	36.819	158.91	14.5256	35.46	3.13955	--	GG	CC	GA	AG	CT	CA	AG	TT	GG	GA	CG	TC	GG	AG	CT	TG	CA	AG	AA	AA	--	GG	TT	--	GG	AA	CC	GG	TT	GG
208	3320	M223	Female	1570	1377	87.707	1269	80.828	1054	67.1338	169.93	16.1224	384.01	36.4336	131.36	12.463	41.96	3.82861	--	GG	CC	AA	GG	TT	CC	GG	TT	GG	AA	CC	TT	GG	AA	CC	TT	AA	GG	AA	TT	--	GG	TT	--	GG	GG	CC	GG	CC	GG
209	3338	M224	Female	1630	1423	87.3006	1307	80.184	1093	67.0552	166.29	15.2141	396.64	36.2891	139.45	12.7585	28.43	2.53516	--	GG	CC	GG	AA	CC	AA	AA	CT	GA	GG	CG	TC	GG	AG	CT	TT	CC	AA	AA	TA	--	GG	TT	--	GG	AA	CC	GG	TT	GG
210	4877	M225	Female	1890	1682	88.9947	1539	81.4286	1304	68.9947	195.27	14.9747	443	33.9724	178.41	13.6817	45.39	3.36374	--	GG	CC	AA	GG	TT	CC	GG	TT	GG	AA	CC	TT	GA	AA	CC	TT	AA	GG	TT	AA	--	AA	AA	CC	AA	AA	CC	GG	TT	GG
211	4960	M226	Female	1620	1408	86.9136	1283	79.1975	1076	66.4198	195.41	18.1608	384.33	35.7184	136.43	12.6794	23.46	2.13377	A-	AG	AC	AA	AG	NA	NA	NA	TT	GG	GA	CC	TT	GG	AA	CC	TG	CA	AG	AA	AA	--	GG	TT	--	GG	AA	CA	GA	TT	GC
212	4536	M227	Female	1710	1505	88.0117	1378	80.5848	1162	67.9532	180.06	15.4957	406.42	34.9759	156.24	13.4458	44.72	3.70591	--	GG	CC	AA	GG	TT	CC	GG	TT	GG	AA	CC	TT	GG	AA	CC	TT	AA	GG	NA	NA	NA	NA	NA	NA	NA	NA	NA	NA	NA	NA
213	4377	M228	Female	1620	1447	89.321	1326	81.8519	1091	67.3457	174.43	15.9881	405.79	37.1943	158.76	14.5518	44.45	3.91475	--	AG	CC	GA	AG	CT	CA	AG	CT	GA	GA	CC	TT	GG	AA	CC	TT	CA	AG	NA	NA	NA	NA	NA	NA	NA	NA	NA	NA	NA	NA
214	3013	M229	Female	1540	1379	89.5455	1252	81.2987	1043	67.7273	183.29	17.5733	395.47	37.9166	130.97	12.557	22.27	2.09055	--	AG	CC	GA	AG	CT	CA	AG	CT	GA	AA	CC	TT	GG	AA	CC	TT	CA	AG	AA	TT	--	GG	TT	--	GG	AG	CC	GG	CC	GG
215	4990	M230	Female	1620	1464	90.3704	1329	82.037	1097	67.716	162.21	14.7867	391.66	35.7028	126.14	11.4986	52.96	4.60538	--	GG	CC	AA	GG	TT	CC	GG	TT	GG	AA	CC	TT	GG	AA	CC	GG	AA	GG	AA	AA	--	GG	TT	--	GG	AA	CC	GG	TT	GG
216	4228	M231	Female	1650	1503	91.0909	1359	82.3636	1134	68.7273	181.03	15.9638	395.54	34.8801	143.83	12.6834	33.43	2.86355	A-	AG	AC	AA	AG	NA	NA	NA	TT	GG	GA	CC	TT	GG	AA	CC	TG	CA	AG	AA	AA	--	GG	TT	--	GG	AA	CA	GA	TT	GC
217	5365	M232	Female	1700	1547	91	1422	83.6471	1196	70.3529	173.16	14.4783	407.22	34.0485	165.41	13.8303	54.67	4.37126	--	GG	CC	GA	AG	CT	CA	AG	TT	GG	GA	CG	TC	GG	AG	CT	TG	CA	AG	AA	AA	--	GG	TT	--	GG	AA	CC	GG	TT	GG
218	2838	M233	Female	1830	1633	89.235	1499	81.9126	1272	69.5082	226.93	17.8404	454.91	35.7634	156.02	12.2657	40.32	3.07242	--	GG	CC	AA	GG	TT	CC	GG	TT	GG	AA	CC	TT	GG	AA	CC	TG	AA	GG	AA	TT	--	GG	TT	--	GG	GG	CC	GG	CC	GG
219	4447	M235	Female	1640	1472	89.7561	1349	82.2561	1114	67.9268	168.92	15.1634	371.18	33.3196	145.12	13.0269	51.12	4.38753	--	AG	CC	GA	AG	CT	CA	AG	CT	GA	GA	CC	TT	GG	AA	CC	TG	CA	AG	AA	TA	--	GG	TT	--	GG	AA	CC	GG	TT	GG
220	3286	M236	Female	1800	1634	90.7778	1481	82.2778	1230	68.3333	174.28	14.1691	431.35	35.0691	139.89	11.3732	50.79	3.96552	--	GG	CC	AA	GG	TT	CC	GG	TT	GG	AA	CC	TT	GG	AA	CC	TT	AA	GG	NA	NA	NA	NA	NA	NA	NA	NA	NA	NA	NA	NA
221	5422	M237	Female	1630	1457	89.3865	1307	80.184	1074	65.8896	168.24	15.6648	376.47	35.0531	145.64	13.5605	25.8	2.34588	--	GG	CC	AA	GG	TT	CC	GG	TT	GG	AA	CC	TT	GG	AA	CC	TT	AA	GG	AA	TA	--	GG	TT	--	GG	GG	CC	GG	CC	GG
222	3391	M238	Female	1740	1554	89.3103	1454	83.5632	1219	70.0575	185.2	15.1928	438.97	36.0107	156.15	12.8097	37.99	3.0223	--	GG	CC	AA	GG	TT	CC	GG	TT	GG	AA	CC	TT	GG	AA	CC	TG	AA	GG	AA	TA	--	GG	TT	--	GG	AA	CC	GG	TT	GG
223	4163	M239	Female	1630	1457	89.3865	1340	82.2086	1124	68.9571	191.59	17.0454	407.72	36.274	145.54	12.9484	40.81	3.50358	--	GG	CC	AA	GG	TT	CC	GG	TT	GG	AA	CC	TT	GG	AA	CC	TG	AA	GG	AA	TA	--	GG	TT	--	GG	AA	CC	GG	TT	GG
224	3573	M240	Female	1660	1497	90.1807	1374	82.7711	1161	69.9398	187.36	16.1378	414.76	35.7244	153.74	13.242	28.8	2.42057	--	GG	CC	AA	GG	TT	CC	GG	TT	GG	AA	CC	TT	GG	AA	CC	GG	AA	GG	AA	AA	--	GG	TT	--	GG	AA	CC	GG	TT	GG
225	2452	M241	Female	1730	1515	87.5723	1392	80.4624	1191	68.8439	213.11	17.8934	412.15	34.6054	148.68	12.4836	26.61	2.18543	--	GG	CC	AA	GG	TT	CC	GG	TT	GG	AA	CC	TT	GG	AA	CC	TG	AA	GG	AA	AA	--	GG	TT	--	GG	AA	CC	GG	TT	GG
226	3566	M242	Female	1590	1439	90.5031	1323	83.2075	1110	69.8113	187	16.8468	397	35.7658	158	14.2342	20	1.76991	--	GG	CC	AA	GG	TT	CC	GG	TT	GG	AA	CC	TT	GG	AA	CC	TG	AA	GG	AA	AA	--	GG	TT	--	GG	AA	CC	GG	TT	GG
227	5276	M243	Female	1630	1438	88.2209	1316	80.7362	1089	66.8098	147.67	13.5601	399.21	36.6584	154.97	14.2305	22.95	2.06394	--	GG	CC	AA	GG	TT	CC	GG	TT	GG	AA	CC	TT	GG	AA	CC	TT	AA	GG	AA	TT	--	GG	TT	--	GG	GG	CC	GG	CC	GG
228	4245	M244	Female	1630	1440	88.3436	1309	80.3067	1090	66.8712	173.28	15.8972	383.1	35.1468	142.42	13.0661	18.68	1.68489	--	GG	CC	GA	AG	CT	CA	AG	TT	GG	GA	CG	TC	GG	AG	CT	TT	CA	AG	AA	AA	--	GG	TT	--	GG	AA	CC	GG	TT	GG
229	5255	M245	Female	1780	1590	89.3258	1478	83.0337	1231	69.1573	189.89	15.4257	434.89	35.3282	166.85	13.554	47.9	3.74541	--	GG	CC	AA	GG	TT	CC	GG	TT	GG	AA	CC	TT	GG	AA	CC	TT	AA	GG	AA	TT	--	GG	TT	--	GG	GG	CC	GG	CC	GG
230	4409	M246	Female	1730	1546	89.3642	1427	82.4855	1207	69.7688	210.53	17.4424	412.03	34.1367	169.71	14.0605	32.98	2.65972	--	GG	CC	AA	GG	TT	CC	GG	TT	GG	AA	CC	TT	GG	AA	CC	GG	AA	GG	AA	AA	--	GG	TT	--	GG	AA	CC	GG	TT	GG
231	4927	M247	Female	1840	1627	88.4239	1491	81.0326	1252	68.0435	190.32	15.2013	458.5	36.6214	168.31	13.4433	37.15	2.88174	NA	NA	NA	NA	NA	NA	NA	NA	NA	NA	NA	NA	NA	NA	NA	NA	NA	NA	NA	AA	TA	--	GG	TT	--	GG	GG	CC	GG	CC	GG
232	3321	M248	Female	1720	1561	90.7558	1433	83.314	1212	70.4651	192	15.8416	440	36.3036	151	12.4587	45.58	3.62442	--	GG	CC	GA	AG	CT	CA	AG	TT	GG	GA	CG	TC	GG	AG	CT	TG	CA	AG	AA	AA	--	GG	TT	--	GG	AA	CC	GG	TT	GG
233	4670	M249	Female	1670	1506	90.1796	1374	82.2754	1148	68.7425	168	14.6341	398	34.669	154	13.4146	37.23	3.14116	--	GG	CC	AA	GG	TT	CC	GG	TT	GG	AA	CC	TT	GG	AA	CC	TT	AA	GG	AA	TA	--	GG	TT	--	GG	AA	CC	GG	TT	GG
234	4932	M250	Female	1600	1391	86.9375	1282	80.125	1086	67.875	174.47	16.0654	401.43	36.9641	157.81	14.5313	24.64	2.21854	--	GG	CC	AA	GG	TT	CC	GG	TT	GG	AA	CC	TT	GG	AA	CC	TG	AA	GG	AA	TA	--	GG	TT	--	GG	GG	CC	GG	CC	GG
235	4696	M251	Female	1660	1497	90.1807	1396	84.0964	1164	70.1205	175.72	15.0962	389.92	33.4983	144.81	12.4407	47.18	3.89537	--	GG	CC	GA	AG	CT	CA	AG	TT	GG	GA	CG	TC	GG	AG	CT	TT	CA	AG	AA	AA	--	GG	TT	--	GG	AA	CC	GG	TT	GG
236	4686	M252	Female	1710	1535	89.7661	1406	82.2222	1179	68.9474	198.29	16.8185	425.23	36.067	156.14	13.2434	29.92	2.47494	--	GG	CC	AA	GG	TT	CC	GG	TT	GG	AA	CC	TT	GG	AA	CC	TT	AA	GG	AA	TT	--	GG	TT	--	GG	AA	CC	GG	TT	GG
237	4979	M253	Female	1790	1590	88.8268	1421	79.3855	1184	66.1453	186.69	15.7677	444.21	37.5177	158.36	13.375	29.94	2.46635	--	GG	CC	AA	GG	TT	CC	GG	TT	GG	AA	CC	TT	GG	AA	CC	GG	AA	GG	AA	AA	--	GG	TT	--	GG	AA	CC	GG	TT	GG
238	4226	M254	Female	1610	1428	88.6957	1291	80.1863	1080	67.0807	181.32	16.7889	386.67	35.8028	147	13.6111	24.77	2.2421	A-	GG	CC	AA	GG	TT	CC	GG	TT	GG	AA	CG	TC	GG	AG	CT	TT	CC	AA	AA	AA	--	GG	TT	--	GG	AA	CC	GG	TT	GG
239	5294	M255	Female	1760	1549	88.0114	1434	81.4773	1181	67.1023	184	15.58	411	34.801	150	12.7011	28.6	2.36442	--	GG	CC	AA	GG	TT	CC	GG	TT	GG	AA	CC	TT	GG	AA	CC	TG	AA	GG	AA	TA	--	GG	TT	--	GG	AA	CC	GG	TT	GG
240	3256	M256	Female	1670	1484	88.8623	1371	82.0958	1142	68.3832	182.83	16.0096	391.56	34.2872	143.67	12.5806	45.7	3.84777	--	GG	CC	AA	GG	TT	CC	GG	TT	GG	AA	CC	TT	GG	AA	CC	TG	AA	GG	AA	AA	--	GG	TT	--	GG	AA	CC	GG	TT	GG
241	5420	M257	Female	1650	1459	88.4242	1317	79.8182	1110	67.2727	191	17.2072	380.85	34.3108	162.97	14.682	14.92	1.32632	--	GG	CC	AA	GG	TT	CC	GG	TT	GG	AA	CC	TT	GG	AA	CC	TT	AA	GG	AA	TA	--	GG	TT	--	GG	AA	CC	GG	TT	GG
242	2321	M258	Female	1730	1540	89.0173	1373	79.3642	1144	66.1272	173.05	15.1267	394.11	34.4502	133.92	11.7063	31.1	2.64658	--	GG	CC	GA	AG	CT	CA	AG	TT	GG	AA	CG	TC	GG	AG	CT	TT	CA	AG	AA	AA	--	GG	TT	--	GG	AA	CC	GG	TT	GG
243	4988	M259	Female	1770	1600	90.3955	1457	82.3164	1190	67.2316	183.11	15.3874	417.46	35.0807	152.2	12.7899	54.84	4.40539	--	GG	CC	AA	GG	TT	CC	GG	TT	GG	AA	CC	TT	GG	AA	CC	GG	AA	GG	AA	AA	--	GG	TT	--	GG	AA	CC	GG	TT	GG
244	4609	M260	Female	1650	1458	88.3636	1355	82.1212	1144	69.3333	197	17.2203	418	36.5385	149	13.0245	30.77	2.61924	--	GG	CC	AA	GG	TT	CC	GG	TT	GG	AA	CC	TT	GG	AA	CC	TT	AA	GG	AA	TT	--	GG	TT	--	GG	AA	CC	GG	TT	GG
245	4610	M261	Female	1700	1501	88.2941	1359	79.9412	1131	66.5294	186.63	16.5013	411.12	36.3501	145.02	12.8223	39.07	3.33912	--	GG	CC	AA	GG	TT	CC	GG	TT	GG	AA	CC	TT	GG	AA	CC	TT	AA	GG	AA	TT	--	GG	TT	--	GG	AA	CC	GG	TT	GG
246	4535	M262	Female	1590	1412	88.805	1294	81.3836	1082	68.0503	153.4	14.1774	394.37	36.4482	139.19	12.8641	37.47	3.34712	--	GG	CC	AA	GG	TT	CC	GG	TT	GG	AA	CC	TT	GG	AA	CC	TG	AA	GG	AA	AA	--	GG	TT	--	GG	AA	CC	GG	TT	GG
247	2324	M263	Female	1670	1480	88.6228	1352	80.9581	1105	66.1677	161.9	14.6516	389.85	35.2805	136.75	12.3756	51.79	4.47704	--	GG	CC	GA	AG	CT	CA	AG	CT	GG	GA	CC	TT	GG	AA	CC	TT	CA	AG	AA	TT	--	GG	TT	--	GG	AA	CC	GG	TT	GG
248	4370	M265	Female	1730	1530	88.4393	1387	80.1734	1159	66.9942	186.75	16.113	416.75	35.9577	152.85	13.1881	11	0.940171	--	GG	CC	AA	GG	TT	CC	GG	TT	GG	AA	CC	TT	GG	AA	CC	TG	AA	GG	NA	NA	NA	NA	NA	NA	NA	NA	NA	NA	NA	NA
249	3677	M266	Female	1720	1525	88.6628	1383	80.407	1134	65.9302	175	15.4321	397	35.0088	154	13.5802	46.58	3.94552	A-	AG	AC	AA	AG	NA	NA	NA	TT	GG	GA	CC	TT	GG	AA	CC	TT	CA	AG	AA	AA	--	GG	TT	--	GG	AA	CA	GA	TT	GC
250	4991	M267	Female	1740	1553	89.2529	1422	81.7241	1197	68.7931	172	14.3693	437	36.5079	146	12.1972	32.43	2.63781	--	AG	CC	GA	AG	CT	CA	AG	CT	GA	GA	CC	TT	GG	AA	CC	TG	CA	AG	AA	TA	--	GG	TT	--	GG	AA	CC	GG	TT	GG
251	2328	M268	Female	1600	1422	88.875	1298	81.125	1083	67.6875	132.06	12.1939	386.08	35.6491	133.66	12.3416	37.1	3.3122	--	AG	CC	GA	AG	CT	CA	AG	CT	GA	GA	CC	TT	GA	AA	CC	TT	CA	AG	AA	TA	--	GG	TT	--	GG	AA	CC	GG	TT	GG
252	5329	M269	Female	1730	1533	88.6127	1403	81.0983	1149	66.4162	167.27	14.5579	402.02	34.9887	143.72	12.5083	50.69	4.22526	--	GG	CC	AA	GG	TT	CC	GG	TT	GG	AA	CC	TT	GG	AA	CC	TG	AA	GG	AA	TA	--	GG	TT	--	GG	GG	CC	GG	CC	GG
253	3365	M270	Female	1740	1544	88.7356	1395	80.1724	1168	67.1264	187.09	16.018	432.88	37.0616	157.4	13.476	26.36	2.20704	--	GG	CC	GA	AG	CT	CA	AG	TT	GG	GA	CG	TC	GG	AG	CT	TG	CA	AG	AA	AA	--	GG	TT	--	GG	AA	CC	GG	TT	GG
254	4453	M271	Female	1710	1533	89.6491	1406	82.2222	1168	68.3041	191.98	16.4366	422.37	36.1618	159.39	13.6464	38.09	3.15814	--	GG	CC	AA	GG	TT	CC	GG	TT	GG	AA	CC	TT	GG	AA	CC	TG	AA	GG	AA	TA	--	GG	TT	--	GG	AA	CC	GG	CC	GG
255	4299	M273	Female	1710	1535	89.7661	1404	82.1053	1179	68.9474	191.01	16.201	431.85	36.6285	148.23	12.5725	32.71	2.69949	--	GG	CC	AA	GG	TT	CC	GG	TT	GG	AA	CC	TT	GG	AA	CC	TT	AA	GG	AA	TT	--	GG	TT	--	GG	AA	CC	GG	TT	GG
256	4446	M274	Female	1680	1459	86.8452	1347	80.1786	1128	67.1429	198.68	17.6135	393.6	34.8936	157	13.9184	32.73	2.81978	--	AG	CC	GA	AG	CT	CA	AG	CT	GA	GA	CC	TT	GG	AA	CC	TG	CA	AG	AA	TA	--	GG	TT	--	GG	AA	CC	GG	TT	GG
257	4341	M275	Female	1720	1531	89.0116	1393	80.9884	1177	68.4302	206.77	17.5675	430.6	36.5845	168.62	14.3263	12.04	1.01258	A-	AG	AC	AA	AG	NA	NA	NA	TT	GG	GA	CC	TT	GG	AA	CC	TG	CA	AG	AA	AA	--	GG	TT	--	GG	AA	CA	GA	TT	GC
258	3241	M276	Female	1680	1499	89.2262	1356	80.7143	1130	67.2619	173.72	15.3735	390.72	34.577	139.32	12.3292	46.74	3.97199	A-	AG	AC	AA	AG	NA	NA	NA	TT	GG	GA	CC	TT	GG	AA	CC	TG	CA	AG	AA	AA	--	GG	TT	--	GG	AA	CA	GA	TT	GC
259	2835	M277	Female	1740	1550	89.0805	1410	81.0345	1166	67.0115	163.34	14.0086	440.64	37.7907	157.87	13.5395	42.37	3.50638	--	GG	CC	AA	GG	TT	CC	GG	TT	GG	AA	CC	TT	GG	AA	CC	TG	AA	GG	AA	TA	--	GG	TT	--	GG	GG	CC	GG	CC	GG
260	3649	M278	Female	1710	1528	89.3567	1397	81.6959	1164	68.0702	183.43	15.7586	418.01	35.9115	161.22	13.8505	19.44	1.64267	--	GG	CC	GA	AG	CT	CA	AG	TT	GG	GA	CG	TC	GG	AG	CT	TT	CA	AG	AA	TA	--	GG	TT	--	GG	AA	CC	GG	CC	GG
261	5632	M279	Female	1640	1483	90.4268	1355	82.622	1135	69.2073	176	15.5066	419	36.9163	157	13.8326	40.82	3.47162	--	GG	CC	GA	AG	CT	CA	AG	TT	GG	GA	CG	TC	GG	AG	CT	TT	CA	AG	AA	AA	--	GG	TT	--	GG	AA	CC	GG	TT	GG
262	4339	M280	Female	1660	1498	90.241	1372	82.6506	1135	68.3735	170	14.978	400	35.2423	149	13.1278	44	3.73198	--	GG	CC	AA	GG	TT	CC	GG	TT	GG	AA	CC	TT	GG	AA	CC	GG	AA	GG	AA	AA	--	GG	TT	--	GG	AA	CC	GG	TT	GG
263	5642	M281	Female	1660	1493	89.9398	1358	81.8072	1124	67.7108	173.53	15.4386	418.57	37.2393	145.55	12.9493	36.71	3.16272	A-	AG	AC	GA	AA	CT	NA	NA	TT	GG	GG	CG	TC	GG	AG	CT	TT	CC	AA	AA	AA	--	GG	TT	--	GG	AA	CC	GG	TT	GG
264	4656	M282	Female	1530	1366	89.281	1224	80	1019	66.6013	160.75	15.7753	359.84	35.3131	152.78	14.9931	38.77	3.66526	--	GG	CC	AA	GG	TT	CC	GG	TT	GG	AA	CC	TT	GG	AA	CC	TG	AA	GG	AA	AA	--	GG	TT	--	GG	AA	CC	GG	TT	GG
265	3586	M283	Female	1670	1478	88.503	1355	81.1377	1138	68.1437	186.13	16.3559	385.67	33.8902	147.49	12.9605	40.51	3.43739	--	GG	CC	GA	AG	CT	CA	AG	TT	GG	GA	CG	TC	GG	AG	CT	TG	CA	AG	AA	AA	--	GG	TT	--	GG	AA	CC	GG	TT	GG
266	4778	M284	Female	1690	1483	87.7515	1352	80	1110	65.6805	194.89	17.5577	412.8	37.1892	131.76	11.8703	50.67	4.36558	--	GG	CC	GA	AG	CT	CA	AG	TT	GG	GA	CG	TC	GA	AG	CT	TT	CA	AG	AA	AA	--	GG	TT	--	GG	AA	CC	GG	TT	GG
267	3587	M285	Female	1760	1532	87.0455	1395	79.2614	1171	66.5341	171.47	14.643	401.11	34.2536	157.8	13.4757	42.51	3.50306	--	GG	CC	GA	AG	CT	CA	AG	TT	GG	GA	CG	TC	GG	AG	CT	TG	CA	AG	AA	AA	--	GG	TT	--	GG	AA	CC	GG	TT	GG
268	3239	M286	Female	1710	1523	89.0643	1418	82.924	1193	69.7661	153	12.8248	394.37	33.057	158.62	13.2959	32.98	2.69009	--	AG	CC	GA	AG	CT	CA	AG	CT	GA	GA	CC	TT	GG	AA	CC	TG	CA	AG	AA	TA	--	GG	TT	--	GG	AA	CC	GG	TT	GG
269	4961	M287	Female	1730	1528	88.3237	1421	82.1387	1196	69.1329	201.26	16.8278	421.45	35.2383	149.61	12.5092	31.53	2.56857	--	GG	CC	AA	AG	TT	CC	GG	TT	GG	AA	CC	TT	GG	AA	CC	TG	AA	GG	AA	AA	--	GG	TT	--	GG	AA	CC	GG	TT	GG
270	4493	M288	Female	1670	1476	88.3832	1332	79.7605	1116	66.8263	170	15.233	393	35.2151	144	12.9032	23.57	2.06832	A-	AG	AC	AA	AG	NA	NA	NA	TT	GG	GA	CC	TT	GG	AA	CC	TG	CA	AG	AA	AA	--	GG	TT	--	GG	AA	CC	GG	TT	GG
271	4695	M289	Female	1620	1454	89.7531	1327	81.9136	1123	69.321	188.67	16.8005	393.99	35.0837	149.48	13.3108	41.99	3.60432	--	GG	CC	AA	GG	TT	CC	GG	TT	GG	GG	CG	TC	GG	AG	CT	TT	CC	AA	AA	AA	--	GG	TT	--	GG	AA	CC	GG	TT	GG
272	4946	M290	Female	1780	1615	90.7303	1475	82.8652	1231	69.1573	199	16.1657	432	35.0934	151	12.2665	45.98	3.60068	--	GG	CC	AA	GG	TT	CC	GG	TT	GG	AA	CC	TT	GG	AA	CC	TG	AA	GG	AA	AA	--	GG	TT	--	GG	AA	CC	GG	TT	GG
273	4947	M291	Female	1770	1585	89.548	1455	82.2034	1225	69.209	195.82	15.9853	439.09	35.8441	164.14	13.3992	46.47	3.65482	--	GG	CC	AA	GG	TT	CC	GG	TT	GG	AA	CC	TT	GG	AA	CC	TT	AA	GG	AA	TT	--	GG	TT	--	GG	GG	CC	GG	CC	GG
274	4516	M292	Female	1720	1524	88.6047	1422	82.6744	1216	70.6977	188.95	15.5387	432.74	35.5872	174.73	14.3692	11.34	0.923949	A-	AG	AC	AA	AG	NA	NA	NA	TT	GG	GA	CC	TT	GG	AA	CC	TG	CA	AG	AA	AA	--	GG	TT	--	GG	AA	CC	GG	TT	GG
275	3455	M293	Female	1730	1542	89.1329	1410	81.5029	1172	67.7457	153.12	13.0648	422.69	36.0657	152.96	13.0512	33.39	2.77006	--	GG	CC	AA	GG	TT	CC	GG	TT	GG	AA	CC	TT	GG	AA	CC	TT	AA	GG	AA	TT	--	GG	TT	--	GG	AA	CC	GG	TT	GG
276	4635	M294	Female	1710	1495	87.4269	1386	81.0526	1168	68.3041	194.63	16.6635	413.33	35.3878	149.05	12.7611	40.19	3.32646	--	GG	CC	AA	GG	TT	CC	GG	TT	GG	AA	CC	TT	GG	AA	CC	TG	AA	GG	AA	AA	--	GG	TT	--	GG	AA	CC	GG	TT	GG
277	5561	M295	Female	1780	1576	88.5393	1441	80.9551	1188	66.7416	218.79	18.4167	389.31	32.7702	155.1	13.0556	54.72	4.40324	--	GG	CC	AA	GG	TT	CC	GG	TT	GG	AA	CC	TT	GG	AA	CC	TT	AA	GG	AA	TT	--	GG	TT	--	GG	AA	CC	GG	TT	GG
278	4776	M296	Female	1690	1504	88.9941	1377	81.4793	1135	67.1598	184.12	16.222	404.78	35.6634	141.87	12.4996	54.94	4.61704	--	GG	CC	GA	AG	CT	CA	AG	TT	GG	GA	CG	TC	GG	AG	CT	TT	CA	AG	AA	AA	--	GG	TT	--	GG	AA	CC	GG	TT	GG
279	3381	M297	Female	1580	1424	90.1266	1242	78.6076	1013	64.1139	150.93	14.8993	357.27	35.2685	146.98	14.5094	18.01	1.74683	--	GG	CC	AA	GG	TT	CC	GG	TT	GG	AA	CC	TT	GG	AA	CC	TG	AA	GG	AA	AA	--	GG	TT	--	GG	AA	CC	GG	TT	GG
280	5304	M298	Female	1660	1457	87.7711	1324	79.759	1086	65.4217	177	16.2983	383	35.267	143	13.1676	40	3.5524	--	GG	CC	GA	AG	CT	CA	AG	TT	GG	AA	CG	TC	GG	AA	CC	TG	CA	AG	AA	AA	--	GG	TT	--	GG	AA	CC	GG	TT	GG
281	5560	M299	Female	1770	1569	88.6441	1462	82.5989	1234	69.7175	220	17.8282	434	35.1702	153	12.3987	36.62	2.88206	--	GG	CC	AA	GG	TT	CC	GG	TT	GG	AA	CC	TT	GG	AA	CC	TT	AA	GG	AA	TT	--	GG	TT	--	GG	GG	CC	GG	CC	GG
282	4490	M300	Female	1630	1471	90.2454	1332	81.7178	1099	67.4233	182.73	16.6269	401.88	36.5678	149.86	13.636	15.92	1.42791	NA	NA	NA	NA	NA	NA	NA	NA	NA	NA	GA	CC	TT	GG	AA	CC	TG	CA	AG	AA	AA	--	GG	TT	--	GG	AA	CA	GA	TT	GC
283	5360	M301	Female	1570	1397	88.9809	1291	82.2293	1082	68.9172	146	13.4935	381	35.2126	154	14.2329	41	3.65093	--	GG	CC	GA	AG	CT	CA	AG	TT	GG	GA	CG	TC	GG	AG	CT	TG	CA	AG	AA	TA	--	GG	TT	--	GG	AA	CC	GG	CC	GG
284	4316	M302	Female	1740	1551	89.1379	1425	81.8966	1182	67.931	190.33	16.1024	428.24	36.2301	159.23	13.4712	44.88	3.65806	--	GG	CC	GA	AG	CT	CA	AG	TT	GG	GA	CG	TC	GG	AG	CT	TT	CA	AG	AA	TA	--	GG	TT	--	GG	AA	CC	GG	CC	GG
285	5254	M303	Female	1660	1473	88.7349	1354	81.5663	1143	68.8554	182	15.923	439	38.4077	153	13.3858	30.75	2.61981	--	GG	CC	AA	GG	TT	CC	GG	TT	GG	AA	CC	TT	GG	AA	CC	TG	AA	GG	AA	TA	--	GG	TT	--	GG	AA	CC	GG	CC	GG
286	2953	M304	Female	1700	1493	87.8235	1358	79.8824	1133	66.6471	173	15.2692	402	35.481	158	13.9453	46.6	3.95049	--	GG	CC	AA	GG	TT	CC	GG	TT	GG	AA	CC	TT	GG	AA	CC	TT	AA	GG	AA	TT	--	GG	TT	--	GG	AA	CC	GG	TT	GG
287	5041	M305	Female	1820	1616	88.7912	1491	81.9231	1251	68.7363	201.08	16.0735	441.3	35.2758	158.29	12.6531	51.53	3.95615	--	AG	CC	GA	AG	CT	CA	AG	TT	GG	GA	CC	TT	GG	AA	CC	TT	CA	AG	AA	TT	--	GG	TT	--	GG	AA	CC	GG	TT	GG
288	3261	M306	Female	1880	1699	90.3723	1562	83.0851	1305	69.4149	205.12	15.718	456.41	34.9739	158.86	12.1732	48.54	3.58615	--	GG	CC	AA	GG	TT	CC	GG	TT	GG	AA	CC	TT	GG	AA	CC	TG	AA	GG	AA	AA	--	GG	TT	--	GG	AA	CC	GG	TT	GG
289	4422	M307	Female	1740	1567	90.0575	1427	82.0115	1181	67.8736	195.3	16.5368	421.33	35.6757	136.2	11.5326	57.58	4.64887	--	GG	CC	AA	GG	TT	CC	GG	TT	GG	AA	CC	TT	GG	AA	CC	TG	AA	GG	AA	AA	--	GG	TT	--	GG	AA	CC	GG	TT	GG
290	5419	M308	Female	1550	1366	88.129	1259	81.2258	1049	67.6774	172.74	16.4671	373.51	35.6063	157.52	15.0162	18.66	1.74775	--	GG	CC	AA	GG	TT	CC	GG	TT	GG	AA	CC	TT	GG	AA	CC	TG	AA	GG	AA	AA	--	GG	TT	--	GG	AA	CC	GG	TT	GG
291	5397	M309	Female	1670	1490	89.2216	1392	83.3533	1159	69.4012	180.41	15.566	380.5	32.83	140.67	12.1372	43.6	3.62548	--	GG	CC	AA	GG	TT	CC	GG	TT	GG	AA	CC	TT	GG	AA	CC	TG	AA	GG	AA	AA	--	GG	TT	--	GG	AA	CC	GG	TT	GG
292	5211	M310	Female	1850	1669	90.2162	1527	82.5405	1273	68.8108	192.15	15.0943	439.36	34.5137	165.09	12.9686	47.56	3.6015	--	GG	CC	AA	GG	TT	CC	GG	TT	GG	AA	CC	TT	GG	AA	CC	TG	AA	GG	AA	AA	--	GG	TT	--	GG	AA	CC	GG	TT	GG
293	4636	M311	Female	1640	1429	87.1341	1307	79.6951	1105	67.378	176.02	15.9294	390.89	35.3747	154.24	13.9584	28.35	2.50143	--	AG	CC	GA	AG	CT	CA	AG	CT	GA	AA	CC	TT	GG	AA	CC	TT	CA	AG	AA	TT	--	GG	TT	--	GG	AA	CC	GG	TT	GG
294	3219	M312	Female	1740	1551	89.1379	1403	80.6322	1169	67.1839	214	18.3062	385	32.9341	155	13.2592	31.67	2.63769	--	AG	CC	GA	AG	CT	CA	AG	CC	GA	AA	CC	TT	GG	AA	CC	TT	CA	AG	AA	TT	--	GG	TT	--	GG	AA	CC	GG	TT	GG
295	2975	M313	Female	1640	1464	89.2683	1347	82.1341	1119	68.2317	182	16.2645	404	36.1037	142	12.6899	60.86	5.15824	--	GG	CC	AA	GG	TT	CC	GG	TT	GG	AA	CC	TT	GG	AA	CC	TG	AA	GG	AA	TA	--	GG	TT	--	GG	AA	CC	GG	CC	GG
296	5513	M314	Female	1820	1638	90	1502	82.5275	1260	69.2308	215.43	17.0976	435.26	34.5444	173.04	13.7333	38.75	2.98364	--	GG	CC	AA	GG	TT	CC	GG	TT	GG	AA	CC	TT	GG	AA	CC	TT	AA	GG	AA	TT	--	GG	TT	--	GG	GG	CC	GG	CC	GG
297	2877	M315	Female	1670	1492	89.3413	1363	81.6168	1147	68.6826	181.9	15.8588	407.6	35.5362	146.02	12.7306	43.47	3.6515	--	GG	CC	AA	GG	TT	CC	GG	TT	GG	AA	CC	TT	GG	AA	CC	TT	AA	GG	AA	TT	--	GG	TT	--	GG	AA	CC	GG	TT	GG
298	2454	M316	Female	1620	1413	87.2222	1294	79.8765	1077	66.4815	176.79	16.415	394	36.5831	143.35	13.3101	44.58	3.97475	--	GG	CC	AA	GG	TT	CC	GG	TT	GG	AA	CC	TT	GG	AA	CC	TG	AA	GG	AA	AA	--	GG	TT	--	GG	AA	CC	GG	TT	GG
299	5512	M317	Female	1730	1534	88.6705	1415	81.7919	1181	68.2659	185.57	15.713	433.42	36.6994	161.53	13.6774	43.74	3.57137	--	GG	CC	AA	GG	TT	CC	GG	TT	GG	AA	CC	TT	GA	AA	CC	TT	AA	GG	AA	TA	--	GG	TT	--	GG	AA	CC	GG	CC	GG
300	3539	M318	Female	1650	1471	89.1515	1334	80.8485	1128	68.3636	172.96	15.3333	403.83	35.8005	137.71	12.2083	27.54	2.3833	--	GG	CC	AA	GG	TT	CC	GG	TT	GG	AA	CC	TT	GG	AA	CC	TG	AA	GG	AA	TA	--	GG	TT	--	GG	AA	CC	GG	CC	GG
301	4310	M319	Female	1700	1517	89.2353	1395	82.0588	1174	69.0588	188.01	16.0145	400.28	34.0954	159.38	13.5758	19.71	1.65115	--	GG	CC	GA	AG	CT	CA	AG	TT	GG	GA	CG	TC	GG	AG	CT	TT	CA	AG	AA	TA	--	GG	TT	--	GG	GG	CC	GG	TT	GG
302	5545	M320	Female	1690	1520	89.9408	1391	82.3077	1167	69.0533	181	15.5099	420	35.9897	145	12.425	37.81	3.13825	--	AG	CC	AA	AG	CT	CA	AG	CT	GA	AA	CC	TT	GG	AA	CC	TT	CA	AG	AA	TT	--	GG	TT	--	GG	AA	CC	GG	TT	GG
303	4376	M321	Female	1730	1527	88.2659	1410	81.5029	1180	68.2081	203	17.2034	424	35.9322	156	13.2203	45.99	3.75125	--	AG	CC	AA	AG	CT	CA	AG	CT	GA	GA	CC	TT	GA	AA	CC	TT	CA	AG	AA	TA	--	GG	TT	--	GG	AA	CC	GG	TT	GG
304	4582	M322	Female	1570	1391	88.5987	1268	80.7643	1042	66.3694	156	14.9712	375	35.9885	131	12.572	39.74	3.67371	--	GG	CC	AA	GG	TT	CC	GG	TT	GG	AA	CC	TT	GG	AA	CC	TT	AA	GG	AA	TT	--	GG	TT	--	GG	AA	CC	GG	TT	GG
305	5038	M323	Female	1690	1496	88.5207	1381	81.716	1167	69.0533	195.48	16.7506	408.17	34.976	148.29	12.7069	41.5	3.43401	--	AG	CC	GA	AG	CT	CA	AG	CT	GA	GA	CC	TT	GG	AA	CC	TT	CA	AG	AA	TT	--	GG	TT	--	GG	AA	CC	GG	TT	GG
306	4345	M324	Female	1660	1482	89.2771	1343	80.9036	1111	66.9277	171	15.3915	381	34.2934	164	14.7615	28.7	2.51821	--	GG	CC	GA	AG	CT	CA	AG	TT	GG	GA	CG	TC	GG	AA	CC	TG	CA	AG	AA	AA	--	GG	TT	--	GG	AA	CC	GG	TT	GG
307	2987	M325	Female	1350	1202	89.037	1099	81.4074	880	65.1852	110	12.5	307	34.8864	131	14.8864	10.25	1.15136	--	GG	CC	AA	GG	TT	CC	GG	TT	GG	AA	CC	TT	GG	AA	CC	TG	AA	GG	AA	AA	--	GG	TT	--	GG	AA	CC	GG	TT	GG
308	5423	M326	Female	1720	1513	87.9651	1373	79.8256	1146	66.6279	186.71	16.2923	409.22	35.7086	161.44	14.0873	13.76	1.18645	--	GG	CC	AA	GG	TT	CC	GG	TT	GG	AA	CC	TT	GG	AA	CC	TG	AA	GG	AA	AA	--	GG	TT	--	GG	AA	CC	GG	TT	GG
309	3392	M327	Female	1690	1514	89.5858	1394	82.4852	1173	69.4083	191.46	16.3223	446.11	38.0315	150.2	12.8048	42.24	3.47586	--	AG	CC	AA	AG	CT	CA	AG	TT	GG	GA	CC	TT	GG	AA	CC	TG	CA	AG	AA	TA	--	GG	TT	--	GG	AA	CC	GG	TT	GG
310	4861	M328	Female	1650	1488	90.1818	1362	82.5455	1127	68.303	170.45	15.1242	392.3	34.8092	158.06	14.0248	26.04	2.25838	--	GG	CC	AA	GG	TT	CC	GG	TT	GG	AA	CC	TT	GA	AA	CC	TG	AA	GG	AT	AA	--	GA	TA	--	GG	AA	CC	GG	TT	GG
311	4404	M329	Female	1750	1567	89.5429	1435	82	1207	68.9714	198	16.4043	422	34.9627	162	13.4217	37	2.97428	--	GG	CC	AA	GG	TT	CC	GG	TT	GG	AA	CC	TT	GG	AA	CC	TT	AA	GG	AA	TT	--	GG	TT	--	GG	AA	CC	GG	TT	GG
312	4749	M330	Female	1650	1500	90.9091	1388	84.1212	1147	69.5152	180.18	15.7088	411.84	35.9058	149.31	13.0174	49.44	4.13226	--	GG	CC	AA	GG	TT	CC	GG	TT	GG	AA	CC	TT	GG	AA	CC	TG	AA	GG	AA	AA	--	GG	TT	--	GG	AA	CC	GG	TT	GG
313	3508	M331	Female	1640	1471	89.6951	1369	83.4756	1156	70.4878	161	13.9273	417	36.0727	146	12.6298	42.12	3.51551	A-	AG	AC	AA	AG	NA	NA	NA	TT	GG	GA	CC	TT	GG	AA	CC	TG	CA	AG	AA	AA	--	GG	TT	--	GG	AA	CA	GA	TT	GC
314	2878	M332	Female	1670	1489	89.1617	1373	82.2156	1161	69.521	177	15.2455	418	36.0034	156	13.4367	17.86	1.51502	--	GG	CC	AA	GG	TT	CC	GG	TT	GG	AA	CC	TT	GG	AA	CC	TT	AA	GG	AA	TT	--	GG	TT	--	GG	AA	CC	GG	TT	GG
315	2518	M333	Female	1690	1505	89.0533	1372	81.1834	1153	68.2249	206	17.8664	383	33.2177	158	13.7034	34	2.86436	A-	AG	AC	AA	AA	NA	NA	NA	TT	GG	GG	CG	TC	GG	AG	CT	TT	CC	AA	AA	AA	--	GG	TT	--	GG	AA	CA	GA	TT	GC
316	4876	M334	Female	1850	1658	89.6216	1522	82.2703	1278	69.0811	182.57	14.2856	451.03	35.2919	164.48	12.8701	39.3	2.98338	--	GG	CC	AA	GG	TT	CC	GG	TT	GG	AA	CC	TT	GG	AA	CC	TT	AA	GG	AA	TT	--	GG	TT	--	GG	AA	CC	GG	TT	GG
317	3679	M335	Female	1670	1479	88.5629	1377	82.4551	1160	69.4611	183	15.7759	404	34.8276	159	13.7069	35.45	2.96541	A-	AG	AC	AA	AG	NA	NA	NA	TT	GG	GA	CC	TT	GG	AA	CC	TT	CA	AG	AA	AA	--	GG	TT	--	GG	AA	AA	AA	TT	CC
318	3540	M336	Female	1680	1496	89.0476	1384	82.381	1157	68.869	179	15.471	411	35.5229	141	12.1867	53.44	4.41492	--	GG	CC	AA	GG	TT	CC	GG	TT	GG	AA	CC	TT	GG	AA	CC	TG	AA	GG	AA	AA	--	GG	TT	--	GG	AA	CC	GG	TT	GG
319	3433	M337	Female	1630	1447	88.773	1343	82.3926	1130	69.3252	193	17.0796	399	35.3097	150	13.2743	31.59	2.71955	--	GG	CC	AA	GG	TT	CC	GG	CT	GA	AA	CC	TT	GG	AA	CC	TG	AA	GG	AA	AA	--	GG	TT	--	GG	AA	CC	GG	TT	GG
320	3011	M338	Female	1690	1517	89.7633	1392	82.3669	1145	67.7515	180.7	15.7817	391.04	34.152	155.9	13.6157	49.47	4.14159	--	GG	CC	AA	GG	TT	CC	GG	TT	GG	AA	CC	TT	GG	AA	CC	TG	AA	GG	AA	AA	--	GG	TT	--	GG	AA	CC	GG	TT	GG
321	5293	M339	Female	1630	1454	89.2025	1324	81.227	1079	66.1963	164	15.1993	368	34.1057	140	12.975	53.79	4.74845	--	GG	CC	AA	GG	TT	CC	GG	TT	GG	AA	CC	TT	GG	AA	CC	TG	AA	GG	AA	TA	--	GG	TT	--	GG	GG	CC	GG	CC	GG
322	2947	M340	Female	1780	1567	88.0337	1443	81.0674	1236	69.4382	210	16.9903	396	32.0388	157	12.7023	NA	#VALUE!	--	GG	CC	GA	AG	CT	CA	AG	TT	GG	AA	NA	NA	NA	NA	NA	NA	NA	NA	AA	AA	--	GG	TT	--	GG	AA	CC	GG	TT	GG
323	4537	M341	Female	1710	1509	88.2456	1370	80.117	1127	65.9064	185.28	16.4401	394.79	35.0302	161.68	14.3461	36.56	3.14208	--	GG	CC	GA	AG	CT	CA	AG	TT	GG	GA	CG	TC	GG	AG	CT	TT	CA	AG	AA	AA	--	GG	TT	--	GG	AA	CC	GG	TT	GG
324	3432	M342	Female	1740	1566	90	1435	82.4713	1198	68.8506	201	16.778	430	35.8932	150	12.5209	51.05	4.08711	--	GG	CC	AA	GG	TT	CC	GG	TT	GG	AA	CC	TT	GG	AA	CC	TG	AA	GG	AA	AA	--	GG	TT	--	GG	AA	CC	GG	TT	GG
325	4300	M343	Female	1720	1506	87.5581	1384	80.4651	1154	67.093	171	14.818	422	36.5685	158	13.6915	25.27	2.14285	--	GG	CC	AA	GG	TT	CC	GG	TT	GG	AA	CC	TT	GG	AA	CC	TG	AA	GG	AA	TA	--	GG	TT	--	GG	GG	CC	GG	CC	GG
326	3572	M344	Female	1790	1608	89.8324	1482	82.7933	1240	69.2737	195.06	15.7306	427.87	34.5056	158.17	12.7556	38.98	3.04774	--	GG	CC	AA	GG	TT	CC	GG	TT	GG	AA	CC	TT	GG	AA	CC	GG	AA	GG	AA	AA	--	GG	TT	--	GG	AA	CC	GG	TT	GG
327	2395	M345	Female	1770	1573	88.8701	1433	80.9605	1200	67.7966	201.32	16.7767	410.97	34.2475	160.48	13.3733	46.84	3.7567	--	GG	CC	AA	GG	TT	CC	GG	TT	GG	AA	CC	TT	GG	AA	CC	TT	AA	GG	AA	TT	--	GG	TT	--	GG	AA	CC	GG	TT	GG
328	5634	M346	Female	1670	1488	89.1018	1354	81.0778	1126	67.4251	168	14.9201	415	36.8561	147	13.0551	37.89	3.25546	--	GG	CC	AA	GG	TT	CC	GG	TT	GG	AA	CC	TT	GG	AA	CC	TT	AA	GG	AA	TT	--	GG	TT	--	GG	GG	CC	GG	CC	GG
329	5635	M347	Female	1700	1543	90.7647	1425	83.8235	1182	69.5294	157.9	13.3587	408.7	34.577	149.86	12.6785	50.17	4.07168	--	GG	CC	AA	GG	TT	CC	GG	TT	GG	AA	CC	TT	GG	AA	CC	TT	AA	GG	AA	TT	--	GG	TT	--	GG	GG	CC	GG	CC	GG
330	4309	M348	Female	1680	1473	87.6786	1358	80.8333	1148	68.3333	196	17.0732	405	35.2787	150	13.0662	36.59	3.08883	--	GG	CC	GA	AG	CT	CA	AG	TT	GG	GA	CG	TC	GG	AG	CT	TT	CA	AG	AA	TA	--	GG	TT	--	GG	GG	CC	GG	CC	GG
331	5521	M349	Female	1770	1551	87.6271	1406	79.435	1167	65.9322	169.66	14.5381	412.32	35.3316	153.18	13.126	27.06	2.26622	--	GG	CC	AA	GG	TT	CC	GG	TT	GG	AA	CC	TT	GA	AA	CC	TG	AA	GG	AA	AA	--	GG	TT	--	GG	AA	CC	GG	TT	GG
332	3507	M350	Female	1740	1555	89.3678	1419	81.5517	1202	69.0805	190.98	15.8885	430	35.7737	150.45	12.5166	34.7	2.80585	--	GG	CC	GA	AG	TT	CA	AG	TT	GG	GA	CG	TC	GG	AG	CT	TT	CA	AG	AA	AA	--	GG	TT	--	GG	AA	CC	GG	TT	GG
333	3639	M351	Female	1670	1468	87.9042	1331	79.7006	1097	65.6886	171	15.588	387	35.278	146	13.309	39.37	3.46454	--	GG	CC	AA	GG	TT	CC	GG	TT	GG	AA	CC	TT	GG	AA	CC	TG	AA	GG	AA	AA	--	GG	TT	--	GG	AA	CC	GG	TT	GG
334	5519	M352	Female	1810	1621	89.558	1479	81.7127	1223	67.5691	191.21	15.6345	437.38	35.7629	159.03	13.0033	39.25	3.10953	--	GG	CC	AA	GG	TT	CC	GG	TT	GG	AA	CC	TT	GG	AA	CC	TG	AA	GG	AA	AA	--	GG	TT	--	GG	AA	CC	GG	TT	GG
335	4246	M353	Female	1720	1530	88.9535	1386	80.5814	1160	67.4419	205	17.6724	386	33.2759	151	13.0172	33.58	2.81338	--	GG	CC	GG	AA	CC	AA	AA	TT	GG	GG	GG	CC	GG	GG	TT	TT	CC	AA	AA	AA	--	GG	TT	--	GG	AA	CC	GG	TT	GG
336	3596	M354	Female	1580	1383	87.5316	1261	79.8101	1047	66.2658	162.54	15.5244	372.52	35.5798	140.38	13.4078	29.37	2.72862	--	GG	CC	AA	GG	TT	CC	GG	TT	GG	AA	CC	TT	GG	AA	CC	TG	AA	GG	AA	AA	--	GG	TT	--	GG	AA	CC	GG	TT	GG
337	2990	M355	Female	1620	1465	90.4321	1357	83.7654	1164	71.8519	178.16	15.3058	367.33	31.5576	160.98	13.8299	12.59	1.07004	--	GG	CC	AA	GG	TT	CC	GG	TT	GG	AA	CC	TT	GG	AA	CC	TG	AA	GG	AA	AA	--	GG	TT	--	GG	AA	CC	GG	TT	GG
338	5235	M356	Female	1630	1448	88.8344	1323	81.1656	1097	67.3006	161.61	14.732	412.08	37.5643	149.68	13.6445	16.38	1.4712	--	GG	CC	AA	GG	TT	CC	GG	TT	GG	AA	CC	TT	GG	AA	CC	TT	AA	GG	AA	TA	--	GG	TT	--	GG	AA	CC	GG	TT	GG
339	4347	M357	Female	1790	1599	89.3296	1464	81.7877	1241	69.3296	192	15.4714	416	33.5214	167	13.4569	28.54	2.24806	--	GG	CC	GA	AG	CT	CA	AG	TT	GG	GA	CG	TC	GG	AG	CT	TG	CA	AG	AA	AA	--	GG	TT	--	GG	AA	CC	GG	TT	GG
340	3454	M358	Female	1690	1492	88.284	1351	79.9408	1118	66.1538	160.11	14.3211	411.95	36.847	151.13	13.5179	37.32	3.23027	--	GG	CC	AA	GG	TT	CC	GG	TT	GG	AA	CC	TT	GG	AA	CC	GG	AA	GG	AA	AA	--	GG	TT	--	GG	AA	CC	GG	TT	GG
341	3414	M359	Female	1700	1506	88.5882	1402	82.4706	1194	70.2353	183.58	15.3752	413.32	34.6164	165.16	13.8325	29.54	2.41431	--	AG	CC	GA	AG	CT	CA	AG	CT	GA	GA	CC	TT	GG	AA	CC	TT	CA	AG	AA	TT	--	GG	TT	--	GG	AA	CC	GG	TT	GG
342	2383	M360	Female	1660	1486	89.5181	1387	83.5542	1195	71.988	220	18.41	442	36.9874	164	13.7238	30.4	2.48082	--	GG	CC	GA	AG	CT	CA	AG	TT	GG	GA	CG	TC	GG	AG	CT	TG	CA	AG	AA	AA	--	GG	TT	--	GG	AA	CC	GG	TT	GG
343	7606	L361	Male	2210	1990	90.0452	1798	81.3575	1490	67.4208	239.22	16.055	557.9	37.443	217.92	14.6255	28.74	1.89236	A-	AG	AC	AA	AG	NA	NA	NA	TT	GG	GA	CC	TT	GG	AA	CC	TG	CA	AG	AA	AA	--	GG	TT	--	GG	AA	CA	GA	TT	GC
344	7195	L362	Male	2190	1950	89.0411	1817	82.968	1531	69.9087	254.26	16.6074	552.81	36.1078	189.86	12.401	28.39	1.82058	--	AG	CC	GA	AG	CT	CA	AG	CT	GA	GA	CC	TT	GG	AA	CC	TT	CA	AG	AA	TT	--	GG	TT	--	GG	AA	CC	GG	TT	GG
345	6415	L363	Male	2250	2012	89.4222	1855	82.4444	1536	68.2667	248.08	16.151	556.08	36.2031	202.59	13.1895	16.81	1.08255	--	AG	CC	GA	AG	CT	CA	AG	CT	GA	GA	CC	TT	GG	AA	CC	TG	CA	AG	AA	TA	--	GG	TT	--	GG	AA	CC	GG	TT	GG
346	6707	L364	Male	2310	2032	87.9654	1887	81.6883	1571	68.0087	235.47	14.9885	576.09	36.6703	207.07	13.1808	22.45	1.40889	--	GG	CC	AA	GG	TT	CC	GG	TT	GG	AA	CC	TT	GA	AA	CC	TT	AA	GG	TT	AA	--	GG	TT	CC	AA	AA	CC	GG	CC	GG
347	8135	L365	Male	2180	1930	88.5321	1778	81.5596	1473	67.5688	221.05	15.0068	520.57	35.3408	194.42	13.1989	16.43	1.10311	--	GG	CC	AA	GG	TT	CC	GG	TT	GG	AA	CC	TT	GG	AA	CC	TT	AA	GG	AA	AA	--	GG	TT	--	GG	AA	CC	GG	TT	GG
348	7671	L366	Male	2220	2027	91.3063	1867	84.0991	1552	69.9099	233.92	15.0722	576.37	37.1372	216.28	13.9356	34.34	2.16473	--	GG	CC	AA	GG	TT	CC	GG	TT	GG	AA	CC	TT	GG	AA	CC	TG	AA	GG	NA	NA	NA	NA	NA	NA	NA	NA	NA	NA	NA	NA
349	7609	L367	Male	2230	2020	90.583	1826	81.8834	1508	67.6233	223.58	14.8263	547.29	36.2924	208.43	13.8216	19.73	1.29146	--	GG	CC	GA	AG	CT	CA	AG	TT	GG	GA	CG	TC	GG	AG	CT	TG	CA	AG	AA	AA	--	GG	TT	--	GG	AA	CC	GG	TT	GG
350	8326	L368	Male	2300	2130	92.6087	1944	84.5217	1617	70.3043	234.37	14.4941	625.65	38.692	205.06	12.6815	19.13	1.16922	A-	AG	AC	AA	AG	NA	NA	NA	TT	GG	GA	CC	TT	GG	AA	CC	TT	CA	AG	AA	AA	--	GG	TT	--	GG	AA	AA	AA	TT	CC
351	6462	L369	Male	2310	2089	90.4329	1932	83.6364	1619	70.0866	266.78	16.4781	586.27	36.2119	193.14	11.9296	30.6	1.855	--	GG	CC	AA	GG	TT	CC	GG	TT	GG	AA	CC	TT	GA	AA	CC	TT	AA	GG	NA	NA	NA	NA	NA	NA	NA	NA	NA	NA	NA	NA
352	8398	L370	Male	2210	2019	91.3575	1852	83.8009	1545	69.9095	260.11	16.8356	575.92	37.2764	203.06	13.143	21.22	1.35485	--	GG	CC	AA	GG	TT	CC	GG	TT	GG	AA	CC	TT	GG	AA	CC	TT	AA	GG	NA	NA	NA	NA	NA	NA	NA	NA	NA	NA	NA	NA
353	7743	L371	Male	2290	2044	89.2576	1882	82.1834	1566	68.3843	201.13	12.8436	578.17	36.9202	218.08	13.9259	34.37	2.14763	--	GG	CC	AA	GG	TT	CC	GG	TT	GG	AA	CC	TT	GG	AA	CC	TT	AA	GG	NA	NA	NA	NA	NA	NA	NA	NA	NA	NA	NA	NA
354	6575	L372	Male	2150	1950	90.6977	1806	84	1526	70.9767	225.59	14.7831	537.97	35.2536	197.53	12.9443	32.4	2.07906	--	GG	CC	AA	GG	NA	CC	GG	TT	GG	AA	CC	TT	GA	AA	CC	TT	AA	GG	NA	NA	NA	NA	NA	NA	NA	NA	NA	NA	NA	NA
355	8140	L373	Male	2270	2045	90.0881	1872	82.467	1597	70.3524	267.88	16.774	579.75	36.3024	214.2	13.4126	5.29	0.330152	--	GG	CC	GA	AG	CT	CA	AG	TT	GG	GA	CG	TC	GG	AG	CT	TG	CA	AG	NA	NA	NA	NA	NA	NA	NA	NA	NA	NA	NA	NA
356	8064	L374	Male	2330	2103	90.2575	1955	83.9056	1619	69.485	244.63	15.1099	592.57	36.601	206.99	12.7851	31.24	1.89306	--	AG	CC	GA	AG	TT	CA	AG	CT	GA	AA	CC	TT	GG	AA	CC	TT	CA	AG	NA	NA	NA	NA	NA	NA	NA	NA	NA	NA	NA	NA
357	7380	L375	Male	2050	1842	89.8537	1680	81.9512	1389	67.7561	209.81	15.1051	496.38	35.7365	180.25	12.977	23.14	1.63865	A-	AG	AC	AA	AG	NA	NA	NA	TT	GG	GA	CC	TT	GG	AA	CC	TG	CA	AG	AA	AA	--	GG	TT	--	GG	AA	CA	GA	TT	GC
358	6611	L376	Male	2150	1972	91.7209	1838	85.4884	1546	71.907	251.07	16.24	549.39	35.5362	197.87	12.7988	25.25	1.607	--	GG	CC	AA	GG	TT	CC	GG	TT	GG	AA	CC	TT	GG	AA	CC	TG	AA	GG	NA	NA	NA	NA	NA	NA	NA	NA	NA	NA	NA	NA
359	8084	L377	Male	2150	1927	89.6279	1725	80.2326	1402	65.2093	208.7	14.8859	528.64	37.7061	184.76	13.1783	29.87	2.08608	--	GG	CC	AA	GG	TT	CC	GG	TT	GG	AA	CC	TT	GG	AA	CC	TG	AA	GG	AA	AA	--	GG	TT	--	GG	AA	CC	GG	TT	GG
360	8160	L378	Male	2280	2033	89.1667	1877	82.3246	1587	69.6053	264.65	16.6761	583.52	36.7687	210.2	13.2451	NA	#VALUE!	--	GG	CC	AA	GG	TT	CC	GG	TT	GG	AA	CC	TT	GG	AA	CC	TT	AA	GG	NA	NA	NA	NA	NA	NA	NA	NA	NA	NA	NA	NA
361	8217	L379	Male	2310	2071	89.6537	1900	82.2511	1579	68.355	222.66	14.1013	589.73	37.3483	213.22	13.5035	28.25	1.75766	--	GG	CC	AA	GG	TT	CC	GG	TT	GG	AA	CC	TT	GG	AA	CC	GG	AA	GG	NA	NA	NA	NA	NA	NA	NA	NA	NA	NA	NA	NA
362	6202	L380	Male	2340	2096	89.5726	1914	81.7949	1589	67.906	226.85	14.2763	597.65	37.6117	208.91	13.1473	39.94	2.4519	--	GG	CC	AA	GG	TT	CC	GG	TT	GG	AA	CC	TT	GG	AA	CC	TG	AA	GG	NA	NA	NA	NA	NA	NA	NA	NA	NA	NA	NA	NA
363	7536	L381	Male	2200	1995	90.6818	1823	82.8636	1512	68.7273	229.91	15.2057	559.04	36.9735	199.94	13.2235	29.93	1.94107	--	GG	CC	AA	GG	TT	CC	GG	TT	GG	AA	CC	TT	GG	AA	CC	TG	AA	GG	NA	NA	NA	NA	NA	NA	NA	NA	NA	NA	NA	NA
364	6643	L382	Male	2270	2043	90	1894	83.4361	1590	70.0441	273	17.1698	581	36.5409	221	13.8994	8.39	0.524903	--	GG	CC	GA	AG	CT	CA	AG	TT	GG	GA	CG	TC	GG	AG	CT	TT	CA	AG	NA	NA	NA	NA	NA	NA	NA	NA	NA	NA	NA	NA
365	7669	L383	Male	2190	1967	89.8174	1796	82.0091	1507	68.8128	250.52	16.6238	554.31	36.7823	219.61	14.5727	29.29	1.90654	--	AG	CC	GA	AG	CT	CA	AG	CT	GA	GA	CC	TT	GG	AA	CC	TG	CA	AG	AA	TA	--	GG	TT	--	GG	AA	CC	GG	TT	GG
366	7282	L384	Male	2140	1944	90.8411	1778	83.0841	1489	69.5794	241.53	16.221	564.9	37.9382	200.19	13.4446	33.58	2.20547	--	AG	CC	GA	AG	CT	CA	AG	CT	GA	GA	CC	TT	GG	AA	CC	TG	CA	AG	AA	TA	--	GG	TT	--	GG	AA	CC	GG	TT	GG
367	6655	L385	Male	2120	1872	88.3019	1682	79.3396	1376	64.9057	209	15.189	492.46	35.7892	197.95	14.3859	29.15	2.07451	--	GG	CC	AA	GG	TT	CC	GG	TT	GG	AA	CC	TT	GG	AA	CC	TG	AA	GG	AA	AA	--	GG	TT	--	GG	AA	CC	GG	TT	GG
368	6350	L386	Male	2280	2055	90.1316	1829	80.2193	1486	65.1754	218.76	14.7214	544.76	36.6595	194.28	13.074	41.91	2.74296	--	GG	CC	AA	GG	TT	CC	GG	TT	GG	AA	CC	TT	GG	AA	CC	TG	AA	GG	AA	AA	--	GG	TT	--	GG	AA	CC	GG	TT	GG
369	6979	L387	Male	2380	2118	88.9916	1924	80.8403	1579	66.3445	230.51	14.5985	578.03	36.6073	202.14	12.8018	41.85	2.58198	--	GG	CC	AA	GG	TT	CC	GG	TT	GG	AA	CC	TT	GG	AA	CC	TG	AA	GG	AA	AA	--	GG	TT	--	GG	AA	CC	GG	TT	GG
370	8359	L388	Male	2290	2051	89.5633	1873	81.7904	1554	67.8603	224.88	14.471	585.21	37.6583	210.43	13.5412	29.41	1.85738	--	AG	CC	GA	AG	CT	CA	AG	CT	GA	GA	CC	TT	GG	AA	CC	TG	CA	AG	AA	TA	--	GG	TT	--	GG	AA	CC	GG	TT	GG
371	8417	L389	Male	2210	1993	90.181	1833	82.9412	1550	70.1357	237.84	15.3445	571.28	36.8568	191.11	12.3297	37.48	2.36097	--	GG	CC	AA	GG	TT	CC	GG	TT	GG	AA	CC	TT	GA	AA	CC	TG	AA	GG	AT	AA	--	GA	TA	--	GG	AA	CC	GG	TT	GG
372	7749	L390	Male	2310	2086	90.303	1893	81.9481	1564	67.7056	246.87	15.7845	590.86	37.7788	210.28	13.445	38.32	2.39153	--	GG	CC	AA	GG	TT	CC	GG	TT	GG	AA	CC	TT	GG	AA	CC	TT	AA	GG	AA	TT	--	GG	TT	--	GG	AA	CC	GG	TT	GG
373	6799	L391	Male	2370	2148	90.6329	1973	83.2489	1664	70.211	269.83	16.2157	601.46	36.1454	210.21	12.6328	40.06	2.35086	--	GG	CC	AA	GG	TT	CC	GG	TT	GG	AA	CC	TT	GG	AA	CC	TT	AA	GG	AA	TT	--	GG	TT	--	GG	AA	CC	GG	TT	GG
374	6874	L392	Male	2220	1978	89.0991	1856	83.6036	1543	69.5045	230.45	14.9352	579.28	37.5424	203.1	13.1627	48.9	3.0718	--	AG	CC	GA	AG	CT	CA	AG	CT	GA	GA	CC	TT	GG	AA	CC	TT	CA	AG	AA	TT	--	GG	TT	--	GG	AG	CC	GG	CC	GG
375	7701	L393	Male	1570	1421	90.5096	1309	83.3758	1040	66.242	141.26	13.5827	390.8	37.5769	162.01	15.5779	8.48	0.80879	A-	AG	AC	AA	AG	NA	NA	NA	TT	GG	GA	CC	TT	GG	AA	CC	TG	CA	AG	AA	AA	--	GG	TT	--	GG	AA	CA	GA	TT	GC
376	8093	L394	Male	2250	2016	89.6	1856	82.4889	1552	68.9778	236.8	15.2577	556.77	35.8744	203.04	13.0825	30.91	1.95273	A-	AG	AC	AA	AG	NA	NA	NA	TT	GG	GA	CC	TT	GG	AA	CC	TT	CA	AG	AA	AA	--	GG	TT	--	GG	AA	AA	AA	TT	CC
377	6530	L395	Male	2190	1979	90.3653	1812	82.7397	1506	68.7671	182.9	12.1448	538.98	35.7888	216.42	14.3705	31.83	2.0698	--	GG	CC	AA	GG	TT	CC	GG	TT	GG	AA	CC	TT	GG	AA	CC	TT	AA	GG	AA	TA	--	GG	TT	--	GG	AA	CC	GG	TT	GG
378	6489	L396	Male	2430	2196	90.3704	1995	82.0988	1608	66.1728	190.46	11.8445	596.64	37.1045	213.69	13.2892	56.95	3.42052	--	GG	CC	AA	GG	TT	CC	GG	TT	GG	AA	CC	TT	GG	AA	CC	TG	AA	GG	AA	TA	--	GG	TT	--	GG	AA	CC	GG	CC	GG
379	7518	L397	Male	2220	1954	88.018	1793	80.7658	1490	67.1171	227.98	15.3007	545.82	36.6322	212.87	14.2866	27.5	1.81219	--	GG	CC	GG	AA	CC	AA	AA	TT	GG	GG	GG	CC	GG	GG	TT	TT	CC	AA	AA	AA	--	GG	TT	--	GG	AA	CC	GG	TT	GG
380	6542	L398	Male	2270	1991	87.7093	1840	81.0573	1528	67.3128	181.3	11.8652	558.76	36.5681	223.57	14.6315	43.82	2.78785	--	GG	CC	AA	GG	TT	CC	GG	TT	GG	AA	CC	TT	GG	AA	CC	TG	AA	GG	AA	AA	--	GG	TT	--	GG	AA	CC	GG	TT	GG
381	7968	L399	Male	2260	2046	90.531	1883	83.3186	1556	68.8496	224.14	14.4049	578.87	37.2024	205.52	13.2082	45.79	2.85868	--	GG	CC	GA	AG	CT	CA	AG	TT	GG	GA	CG	TC	GG	AG	CT	TT	CA	AG	AA	AA	--	GG	TT	--	GG	AA	CC	GG	TT	GG
382	7642	L400	Male	2230	1964	88.0717	1802	80.8072	1485	66.5919	224.26	15.1017	561.76	37.829	187.18	12.6047	29.63	1.95625	--	GG	CC	AA	GG	TT	CC	GG	TT	GG	AA	CC	TT	GG	AA	CC	TT	AA	GG	AA	TA	--	GG	TT	--	GG	AA	CC	GG	TT	GG
383	6783	L401	Male	2230	2010	90.1345	1847	82.8251	1546	69.3274	230.31	14.8972	574.49	37.1598	210.97	13.6462	28.62	1.81758	--	GG	CC	GA	AG	CT	CA	AG	TT	GG	GA	CG	TT	GG	AG	CT	TT	CA	AG	AA	AA	--	GG	TT	--	GG	AA	CC	GG	TT	GG
384	6761	L402	Male	2220	1985	89.4144	1810	81.5315	1499	67.5225	247.72	16.5257	555.33	37.0467	177.79	11.8606	52.22	3.36638	--	GG	CC	AA	GG	TT	CC	GG	TT	GG	AA	CC	TT	GG	AA	CC	TG	AA	GG	AA	AA	--	GG	TT	--	GG	AA	CC	GG	TT	GG
385	7788	L403	Male	2260	2057	91.0177	1891	83.6726	1587	70.2212	237.93	14.9924	557.05	35.1008	199.84	12.5923	45.23	2.77106	--	GG	CC	AA	GG	TT	CC	GG	TT	GG	AA	CC	TT	GG	GG	TT	TT	AA	GG	AA	TT	--	GG	TT	--	GG	GG	CC	GG	CC	GG
386	6234	L404	Male	2010	1800	89.5522	1660	82.5871	1371	68.209	211.65	15.4376	477.77	34.8483	190.72	13.911	24.81	1.77746	--	GG	CC	AA	GG	TT	CC	GG	TT	GG	AA	CC	TT	GG	AA	CC	TG	AA	GG	AA	AA	--	GG	TT	--	GG	AA	CC	GG	TT	GG
387	8233	L405	Male	2180	1984	91.0092	1831	83.9908	1505	69.0367	223.03	14.8193	542.59	36.0525	201.86	13.4126	25.42	1.66098	--	GG	CC	AA	GG	TT	CC	GG	TT	GG	AA	CC	TT	GG	AA	CC	TT	AA	GG	AA	TT	--	GG	TT	--	GG	GG	CC	GG	CC	GG
388	6115	L406	Male	2240	1985	88.6161	1850	82.5893	1554	69.375	248.51	15.9916	555.13	35.7227	213.64	13.7477	30.63	1.93294	--	GG	CC	AA	GG	TT	CC	GG	TT	GG	AA	CC	TT	GG	AA	CC	TG	AA	GG	AA	AA	--	GG	TT	--	GG	AA	CC	GG	TT	GG
389	7353	L407	Male	2250	1977	87.8667	1843	81.9111	1558	69.2444	281.59	18.0738	564.62	36.2401	210.2	13.4917	23.01	1.4554	--	AG	CC	GA	AG	CT	CA	AG	CT	GA	GA	CC	TT	GG	AA	CC	TG	CA	AG	AA	TA	--	GG	TT	--	GG	AA	CC	GG	TT	GG
390	7267	L408	Male	2160	1950	90.2778	1799	83.287	1503	69.5833	208.16	13.8496	553.95	36.8563	211.38	14.0639	33.38	2.17264	--	GG	CC	GG	AA	CC	AA	AA	TT	GG	GG	GG	CC	GG	AA	CC	TT	CC	AA	AA	AA	--	GG	TT	--	GG	AA	CC	GG	TT	GG
391	6349	L455	Male	2350	2157	91.7872	1985	84.4681	1681	77.9323	280.46	16.6841	607.22	36.1225	208.22	12.3867	18.51	1.08914	--	GG	CC	GA	AG	CT	CA	AG	TT	GG	GA	CG	TC	GG	AA	CC	TT	CA	AG	NA	NA	NA	NA	NA	NA	NA	NA	NA	NA	NA	NA
392	8474	L456	Male	2230	1973	88.4753	1814	81.3453	1496	75.8236	219	14.639	565.68	37.8128	211.09	14.1103	23.87	1.57053	--	GG	CC	AA	GG	TT	CC	GG	TT	GG	AA	CC	TT	GG	AA	CC	TT	AA	GG	NA	NA	NA	NA	NA	NA	NA	NA	NA	NA	NA	NA
393	7915	L459	Male	2140	1959	91.5421	1765	82.4766	1465	74.7831	213.51	14.5741	507.47	34.6396	190.09	12.9754	45.4	3.00583	--	GG	CC	GG	AA	CC	AA	AA	CT	GA	GG	CG	TT	GG	AG	CT	TT	CC	AA	NA	NA	NA	NA	NA	NA	NA	NA	NA	NA	NA	NA
394	7816	L461	Male	2060	1864	90.4854	1722	83.5922	1445	77.5215	223.29	15.4526	530.2	36.692	200.26	13.8588	33.75	2.28233	--	GG	CC	AA	GG	TT	CC	GG	TT	GG	AA	CC	TT	GG	AA	CC	TT	AA	GG	NA	NA	NA	NA	NA	NA	NA	NA	NA	NA	NA	NA
395	6986	L462	Male	2020	1835	90.8416	1659	82.1287	1365	74.3869	219.47	16.0784	506.51	37.107	181.81	13.3194	32.5	2.32558	--	GG	CC	AA	GG	TT	CC	GG	TT	GG	AA	CC	TT	GG	AA	CC	TG	AA	GG	NA	NA	NA	NA	NA	NA	NA	NA	NA	NA	NA	NA
396	7622	L463	Male	2130	1928	90.5164	1773	83.2394	1487	77.1266	228.06	15.3369	573.14	38.5434	199.31	13.4035	10.06	0.671984	--	GG	CC	AA	GG	TT	CC	GG	TT	GG	AA	CC	TT	GA	AA	CC	TT	AA	GG	NA	NA	NA	NA	NA	NA	NA	NA	NA	NA	NA	NA
397	6764	L464	Male	2270	2126	93.6564	1975	87.0044	1635	76.905	270.34	16.5346	594.97	36.3896	212.65	13.0061	54.09	3.20232	--	GG	CC	AA	GG	TT	CC	GG	TT	GG	AA	CC	TT	GA	AA	CC	GG	AA	GG	NA	NA	NA	NA	NA	NA	NA	NA	NA	NA	NA	NA
398	6423	L468	Male	2250	2007	89.2	1884	83.7333	1584	78.9238	267.78	16.9053	545.87	34.4615	221.28	13.9697	20.47	1.27581	--	GG	CC	AA	GG	TT	CC	GG	TT	GG	AA	CC	TT	GG	AA	CC	TG	AA	GG	NA	NA	NA	NA	NA	NA	NA	NA	NA	NA	NA	NA
399	6971	L469	Male	2180	1917	87.9358	1785	81.8807	1508	78.6646	233	15.4509	555	36.8037	209	13.8594	32.51	2.11034	--	GG	CC	GA	AG	CT	CA	AG	TT	GG	GA	CG	TC	GG	AG	CT	TG	CA	AG	NA	NA	NA	NA	NA	NA	NA	NA	NA	NA	NA	NA
400	6155	L470	Male	2170	1944	89.5853	1797	82.8111	1491	76.6975	233.63	15.6693	547.6	36.727	206.64	13.8592	33.04	2.16792	--	GG	CC	GA	AG	CT	CA	AG	TT	GG	GA	CG	TC	GG	AG	CT	TG	CA	AG	NA	NA	NA	NA	NA	NA	NA	NA	NA	NA	NA	NA
401	6451	L471	Male	2160	1917	88.75	1771	81.9907	1487	77.5691	241.57	16.2455	541.72	36.4304	210.41	14.15	6.82	0.456548	--	GG	CC	AA	GG	TT	CC	GG	TT	GG	AA	CC	TT	AA	AA	CC	TT	AA	GG	NA	NA	NA	NA	NA	NA	NA	NA	NA	NA	NA	NA
402	7187	L472	Male	2230	1946	87.2646	1808	81.0762	1504	77.2867	246	16.3564	523	34.7739	188	12.5	45.89	2.96086	--	GG	CC	AA	GG	TT	CC	GG	TT	GG	AA	CC	TT	GG	AA	CC	TG	AA	GG	NA	NA	NA	NA	NA	NA	NA	NA	NA	NA	NA	NA
403	8309	L473	Male	2420	2117	87.4793	1953	80.7025	1618	76.4289	257.49	15.9141	587.39	36.3035	212.6	13.1397	21.5	1.31138	--	GG	CC	AA	GG	TT	CC	GG	TT	GG	AA	CC	TT	GG	AA	CC	TT	AA	GG	NA	NA	NA	NA	NA	NA	NA	NA	NA	NA	NA	NA
404	8382	L474	Male	1710	1564	91.462	1436	83.9766	1153	73.7212	163	14.137	442.4	38.3695	174	15.0911	5.61	0.484201	--	GG	CC	AA	GG	TT	CC	GG	TT	GG	AA	CC	TT	GG	AA	CC	TT	AA	GG	NA	NA	NA	NA	NA	NA	NA	NA	NA	NA	NA	NA
405	7021	L475	Male	2190	1922	87.7626	1770	80.8219	1472	76.5869	217	14.7418	531	36.0734	185	12.5679	25.11	1.67723	--	AG	CC	GA	AG	CT	CA	AG	CT	GA	GA	CC	TT	GG	AA	CC	TG	CA	AG	NA	NA	NA	NA	NA	NA	NA	NA	NA	NA	NA	NA
406	7150	L476	Male	2330	2085	89.485	1909	81.9313	1596	76.5468	260.38	16.3145	609.02	38.1591	204.19	12.7939	37.59	2.30107	--	GG	CC	AA	GG	TT	CC	GG	TT	GG	AA	CC	TT	GG	AA	CC	TT	AA	GG	NA	NA	NA	NA	NA	NA	NA	NA	NA	NA	NA	NA
407	7463	L477	Male	2110	1883	89.2417	1725	81.7536	1440	76.4737	201.94	14.0236	518.17	35.984	181.27	12.5882	37.97	2.56906	--	GG	CC	GA	AG	CT	CA	AG	TT	GG	GA	CG	TC	GG	AG	CT	TT	CA	AG	NA	NA	NA	NA	NA	NA	NA	NA	NA	NA	NA	NA
408	8223	L478	Male	2180	1951	89.4954	1755	80.5046	1412	72.3731	168.08	11.9037	542.06	38.3895	208.66	14.7776	37.05	2.55685	--	GG	CC	AA	GG	TT	CC	GG	TT	GG	AA	CC	TT	GG	AA	CC	TG	AA	GG	AA	TA	--	GG	TT	--	GG	AA	CC	GG	TT	GG
409	7878	L479	Male	2240	2034	90.8036	1860	83.0357	1563	76.8437	237.42	15.19	595.79	38.1184	208.24	13.3231	24.78	1.56067	--	GG	CC	AA	GG	TT	CC	GG	TT	GG	AA	CC	TT	GG	AA	CC	TG	AA	GG	AA	AA	--	GG	TT	--	GG	AG	CC	GG	TT	GG
410	7169	L480	Male	2180	2028	93.0275	1855	85.0917	1514	74.6548	229.2	15.1387	527.75	34.858	198.62	13.1189	83	5.19724	--	GG	CC	AA	GG	TT	CC	GG	TT	GG	AA	CC	TT	GG	AA	CC	TT	AA	GG	NA	NA	NA	NA	NA	NA	NA	NA	NA	NA	NA	NA
411	7941	L481	Male	2080	1907	91.6827	1733	83.3173	1432	75.0918	245.16	17.1201	494.66	34.5433	195.57	13.6571	49.02	3.30988	--	GG	CC	AA	GG	TT	CC	GG	TT	GG	AA	CC	TT	GG	AA	CC	TG	AA	GG	AA	AA	--	GG	TT	--	GG	AA	CC	GG	TT	GG
412	6623	L482	Male	2170	1992	91.7972	1842	84.8848	1535	77.0582	232.63	15.155	538.28	35.0671	198.55	12.9349	44.85	2.83888	--	GG	CC	GA	AG	CT	CA	AG	TT	GG	GA	CG	TC	GG	AG	CT	TG	CA	AG	AA	AA	--	GG	TT	--	GG	AA	CC	GG	TT	GG
413	6191	L483	Male	2270	2066	91.0132	1864	82.1145	1535	74.2982	235.98	15.3733	579.22	37.7342	211.2	13.759	11.6	0.750032	--	AG	CC	GA	AG	CT	CA	AG	CT	GA	GA	CC	TT	GA	AA	CC	TT	CA	AG	AA	TA	--	GG	TT	--	GG	AA	CC	GG	TT	GG
414	7198	L484	Male	2160	1899	87.9167	1730	80.0926	1453	76.514	212.79	14.6449	520.71	35.8369	194.75	13.4033	14.72	1.00292	--	AG	CC	GA	AG	CT	CA	AG	CT	GA	GA	CC	TT	GG	AA	CC	TG	CA	AG	AA	TA	--	GG	TT	--	GG	AA	CC	GG	TT	GG
415	7874	L485	Male	2200	1994	90.6364	1812	82.3636	1492	74.8245	237.88	15.9437	543.37	36.4189	192.26	12.8861	49.97	3.24066	--	GG	CC	AA	GG	TT	CC	GG	TT	GG	AA	CC	TT	GA	AA	CC	TT	AA	GG	NA	NA	NA	NA	NA	NA	NA	NA	NA	NA	NA	NA
416	7366	L487	Male	2160	1947	90.1389	1787	82.7315	1482	76.1171	241.36	16.2861	523.04	35.2928	186.19	12.5634	37.55	2.47113	--	GG	CC	AA	GG	TT	CC	GG	TT	GG	AA	CC	TT	GG	AA	CC	TG	AA	GG	AA	TA	--	GG	TT	--	GG	AA	CC	GG	TT	GG
417	6181	L488	Male	2240	2018	90.0893	1832	81.7857	1531	75.8672	232.56	15.1901	552.28	36.0732	188.1	12.2861	35.96	2.29489	--	GG	CC	GA	AG	CT	CA	AG	TT	GG	GA	CG	TC	GG	AG	CT	TG	CA	AG	AA	AA	--	GG	TT	--	GG	AA	CC	GG	TT	GG
418	6691	L489	Male	2310	2062	89.2641	1922	83.2035	1603	77.7401	254.04	15.8478	614.88	38.3581	207.43	12.9401	25.58	1.57069	--	GG	CC	GA	AG	CT	CA	AG	TT	GG	GA	CG	TC	GG	AG	CT	TT	CA	AG	AA	AA	--	GG	TT	--	GG	AA	CC	GG	TT	GG
419	6273	L490	Male	2280	2037	89.3421	1896	83.1579	1598	78.4487	252	15.7697	583	36.4831	208	13.0163	44.37	2.70158	--	GG	CC	AA	GG	TT	CC	GG	TT	GG	AA	CC	TT	GG	AA	CC	TG	AA	GG	AA	AA	--	GG	TT	--	GG	AA	CC	GG	TT	GG
420	8243	L491	Male	2380	2110	88.6555	1932	81.1765	1607	76.1611	230	14.3124	584	36.341	208	12.9434	40.14	2.43695	--	GG	CC	AA	GG	TT	CC	GG	TT	GG	AA	CC	TT	GG	AA	CC	GG	AA	GG	AA	AA	--	GG	TT	--	GG	AA	CC	GG	TT	GG
421	6661	L492	Male	2220	1931	86.982	1805	81.3063	1501	77.7317	242	16.1226	562	37.4417	209	13.9241	15.29	1.00838	A-	AG	AC	AA	AG	NA	NA	NA	TT	GG	GA	CC	TT	GG	AA	CC	TG	CA	AG	AA	AA	--	GG	TT	--	GG	AA	CA	GA	TT	GC
422	6260	L493	Male	2140	1857	86.7757	1678	78.4112	1374	73.9903	215.51	15.6849	489.57	35.631	198.94	14.4789	39.78	2.81373	--	GG	CC	AA	GG	TT	CC	GG	TT	GG	AA	CC	TT	GG	AA	CC	GG	AA	GG	AA	AA	--	GG	TT	--	GG	AA	CC	GG	TT	GG
423	7913	L494	Male	2270	2034	89.6035	1889	83.2159	1579	77.6303	249.05	15.7726	573.89	36.3452	217.94	13.8024	23.21	1.44862	--	GG	CC	GA	AG	CT	CA	AG	TT	GG	GA	CG	TC	GG	AG	CT	TT	CA	AG	AA	AA	--	GG	TT	--	GG	AA	CC	GG	TT	GG
425	7653	L496	Male	2300	2077	90.3043	1912	83.1304	1574	75.7824	237.66	15.0991	574.11	36.4746	212.26	13.4854	62.09	3.79502	--	AG	CC	GA	AG	CT	CA	AG	CT	GA	GA	CC	TT	GG	AA	CC	TT	CA	AG	AA	TT	--	GG	TT	--	GG	AA	CC	GG	TT	GG
426	7344	L497	Male	2330	2082	89.3562	1949	83.6481	1658	79.635	318	19.1797	584	35.2232	210	12.6659	33.56	1.98397	--	GG	CC	AA	GG	TT	CC	GG	TT	GG	AA	CC	TT	GG	AA	CC	TT	AA	GG	AA	TT	--	GG	TT	--	GG	GG	CC	GG	CC	GG
427	7427	L498	Male	2250	2007	89.2	1865	82.8889	1553	77.3792	263.47	16.9652	577.19	37.1661	213.07	13.7199	10.73	0.68618	--	AG	CC	GA	AG	CT	CA	AG	CT	GA	GA	CC	TT	GG	AA	CC	TT	AA	GG	AA	TT	--	GG	TT	--	GG	AA	CC	GG	TT	GG
428	6869	L499	Male	2250	1938	86.1333	1801	80.0444	1509	77.8638	226	14.9768	538	35.6528	212	14.049	15.68	1.02841	--	GG	CC	AA	GG	TT	CC	GG	TT	GG	AA	CC	TT	GG	AA	CC	TG	AA	GG	AA	AA	--	GG	TT	--	GG	AA	CC	GG	TT	GG
429	7851	L500	Male	2210	1997	90.362	1860	84.1629	1537	76.9654	255.87	16.6474	585.93	38.1217	228.23	14.8491	26.68	1.70623	--	GG	CC	AA	GG	TT	CC	GG	TT	GG	AA	CC	TT	GG	AA	CC	TG	AA	GG	AA	AA	--	GG	TT	--	GG	AA	CC	GG	TT	GG
430	8037	L501	Male	2340	2080	88.8889	1921	82.094	1599	76.875	230.21	14.3971	592.83	37.075	207.72	12.9906	31.77	1.94816	A-	AG	AC	AA	AA	NA	NA	NA	TT	GG	GA	CC	TT	GG	AA	CC	TG	CA	AG	AA	AA	--	GG	TT	--	GG	AA	CA	GA	TT	GC
431	8172	L502	Male	2240	2027	90.4911	1861	83.0804	1553	76.6157	228.58	14.7186	593.96	38.246	206.2	13.2775	15.77	1.00525	--	GG	CC	GA	AG	CT	CA	AG	TT	GG	AA	CG	TC	GG	AG	CT	TG	CA	AG	AA	AA	--	GG	TT	--	GG	AA	CC	GG	TT	GG
432	7051	L504	Male	2290	2030	88.6463	1888	82.4454	1577	77.6847	234	14.8383	595	37.7299	225	14.2676	22.03	1.37771	--	GG	CC	AA	GG	TT	CC	GG	TT	GG	AA	CC	TT	GG	AA	CC	TG	AA	GG	AA	AA	--	GG	TT	--	GG	AA	CC	GG	TT	GG
[truncated: 8 more columns]

## Sheet: Sheet2
The carcass traits and their corresponding haplotypes data
	wing_number	foot_number	gender	LW	DW	DWP	EW	EWP	EWG	EWGP	BMW	BMWP	TW	TWP	WW	WWP	AFW	AFWP	rs16283693	rs313332806	BLOCK1	rs738527022	rs315414930	rs732101949	rs735639580	rs317230140	rs317648691	rs315560057	BLOCK2	rs730937100	rs314708583	rs735640639	rs739066967	rs731721017	rs732782882	BLOCK3
1	3721	M1	Female	1810	1591	87.9006	1438	79.4475	1216	67.1823	199.24	16.3849	433.52	35.6513	139.12	11.4408	32.07	2.56957	--	CC	H1H1	GG	TT	CC	GG	AA	AA	GG	H1H1	CC	GG	GG	AA	CC	TT	H1H1
2	2918	M3	Female	1675	1442	86.0896	1321	78.8657	1113	66.4478	169	15.1842	396	35.5795	134	12.0395	31.29	2.73445	--	CC	H1H1	GG	TT	CC	GG	AA	AA	GG	H1H1	CC	GG	GG	AA	CC	TT	H1H1
3	3708	M4	Female	1680	1463	87.0833	1368	81.4286	1165	69.3452	186.12	15.976	408.13	35.0326	153.01	13.1339	38.9	3.23117	A-	AC	H1H2	NA	NA	NA	NA	GA	CA	AG	NA	CC	GG	GG	AA	CC	TT	H1H1
4	3034	M6	Female	1610	1407	87.3913	1262	78.3851	1060	65.8385	185.03	17.4557	362.46	34.1943	152.01	14.3406	29.25	2.68533	--	CC	H1H1	AG	TT	CA	AG	GA	CA	AG	NA	CC	GG	GG	AA	CC	TT	H1H1
5	3972	M8	Female	1615	1413	87.4923	1305	80.805	1090	67.4923	167	15.3211	380	34.8624	142	13.0275	37.8	3.35166	A-	AC	H1H2	AG	NA	NA	NA	GA	CA	AG	NA	AA	AA	CC	TT	TT	CC	H2H2
6	3487	M9	Female	1720	1506	87.5581	1383	80.407	1159	67.3837	183.41	15.8248	399.83	34.4978	155.53	13.4193	36.89	3.08473	--	CC	H1H1	AG	CT	CA	AG	GA	CA	AG	H1H2	CC	GG	GG	AA	CC	TT	H1H1
7	4736	M10	Female	1790	1589	88.7709	1382	77.2067	1129	63.0726	155.67	13.7883	399.09	35.349	145.47	12.8849	40.75	3.48365	--	CC	H1H1	GG	TT	CC	GG	AA	AA	GG	H1H1	CC	GG	GG	AA	CC	TT	H1H1
8	3875	M11	Female	1620	1476	91.1111	1360	83.9506	1134	70	172	15.1675	381	33.5979	141	12.4339	37.22	3.17788	--	CC	H1H1	GG	TT	CC	GG	AA	AA	GG	H1H1	CC	GG	GG	AA	CC	TT	H1H1
9	3990	M12	Female	1760	1589	90.2841	1441	81.875	1203	68.3523	184.04	15.2984	403.67	33.5553	144.35	11.9992	55.18	4.3857	NA	NA	NA	NA	NA	NA	NA	NA	NA	NA	NA	CC	GG	GG	AA	CC	TT	H1H1
10	4898	M13	Female	1770	1555	87.8531	1402	79.209	1162	65.6497	151.85	13.068	416.54	35.8468	128.54	11.062	53.99	4.44	--	CC	H1H1	GG	TT	CC	GG	AA	AA	GG	H1H1	CC	GG	GG	AA	CC	TT	H1H1
11	2662	M15	Female	1645	1427	86.7477	1264	76.8389	1053	64.0122	166	15.7645	371	35.2327	143	13.5802	37.9	3.4742	--	CC	H1H1	GG	TT	CC	GG	AA	AA	GG	H1H1	CC	GG	GG	AA	CC	TT	H1H1
12	2577	M16	Female	1655	1468	88.7009	1254	75.7704	1044	63.0816	183	17.5287	368	35.249	142	13.6015	16.4	1.54659	--	CC	H1H1	GG	TT	CC	GG	AA	AA	GG	H1H1	CC	GG	GG	AA	CC	TT	H1H1
13	3179	M17	Female	1675	1477	88.1791	1342	80.1194	1113	66.4478	183.53	16.4897	373.12	33.5238	154.81	13.9093	36.06	3.13822	--	CC	H1H1	GG	TT	CC	GG	AA	AA	GG	H1H1	CC	AA	GG	TT	CC	TT	H3H3
14	2765	M18	Female	1630	1425	87.4233	1313	80.5521	1094	67.1166	168	15.3565	395	36.106	157	14.351	26.97	2.40595	--	CC	H1H1	GG	TT	CC	GG	AA	AA	GG	H1H1	CC	GG	GG	AA	CC	TT	H1H1
15	4794	M19	Female	1585	1396	88.0757	1280	80.7571	1062	67.0032	175.7	16.5443	377.89	35.5829	136.26	12.8305	25.18	2.31608	--	CC	H1H1	AG	CT	CA	AG	AA	CA	AG	H1H3	CC	GG	GG	AA	CC	TT	H1H1
16	2659	M20	Female	1665	1439	86.4264	1284	77.1171	1052	63.1832	161.87	15.3869	358.94	34.1198	140.75	13.3793	38.13	3.49775	--	CC	H1H1	GG	TT	CC	GG	AA	AA	GG	H1H1	CC	GG	GG	AA	CC	TT	H1H1
17	2231	M21	Female	1625	1442	88.7385	1298	79.8769	1098	67.5692	200.68	18.2769	384.6	35.0273	154.29	14.0519	25.99	2.3123	--	CC	H1H1	GG	TT	CC	GG	AA	AA	GG	H1H1	CC	GG	GG	AA	CC	TT	H1H1
18	4191	M22	Female	1725	1506	87.3043	1388	80.4638	1155	66.9565	195.69	16.9429	405.76	35.1307	153.14	13.2589	51.53	4.27093	--	CC	H1H1	AG	CT	CA	AG	AA	CA	AG	H1H3	CC	GG	GG	AA	CC	TT	H1H1
19	3814	M23	Female	1680	1493	88.869	1368	81.4286	1149	68.3929	181.56	15.8016	390.57	33.9922	134.73	11.7258	37.16	3.1328	--	CC	H1H1	AG	CT	CA	AG	GA	CA	AG	H1H2	CC	GG	GG	AA	CC	TT	H1H1
20	4739	M24	Female	1605	1400	87.2274	1278	79.6262	1065	66.3551	171	16.0563	362	33.9906	136	12.77	27.2	2.49039	--	CC	H1H1	GG	TT	CC	AG	AA	AA	GG	NA	CC	GG	GG	AA	CC	TT	H1H1
21	5484	M25	Female	1630	1408	86.3804	1300	79.7546	1084	66.5031	176.66	16.297	380.76	35.1255	137.91	12.7223	27.7	2.49168	NA	NA	NA	NA	NA	NA	NA	NA	NA	NA	NA	CC	GG	GG	AA	CC	TT	H1H1
22	2237	M27	Female	1620	1419	87.5926	1223	75.4938	1028	63.4568	166	16.1479	343	33.3658	120	11.6732	24	2.28137	--	CC	H1H1	GG	TT	CC	GG	AA	AA	GG	H1H1	CC	GG	GG	AA	CC	TT	H1H1
23	2269	M28	Female	1660	1482	89.2771	1318	79.3976	1097	66.0843	154.71	14.103	369.84	33.7138	153.95	14.0337	36.35	3.20731	--	CC	H1H1	GG	TT	CC	GG	AA	AA	GG	H1H1	CC	GG	GG	AA	CC	TT	H1H1
24	5092	M29	Female	1700	1479	87	1363	80.1765	1120	65.8824	178.94	15.9768	405.71	36.2241	157.91	14.0991	35.37	3.06136	NA	NA	NA	NA	NA	NA	NA	NA	NA	NA	NA	CC	GG	GG	AA	CC	TT	H1H1
25	2273	M30	Female	1755	1549	88.2621	1395	79.4872	1162	66.2108	190.31	16.3778	415.04	35.7177	163.08	14.0344	31.77	2.66132	--	CC	H1H1	AG	CT	CA	GG	GA	CA	AG	NA	CC	GG	GG	AA	CC	TT	H1H1
26	3196	M31	Female	1770	1549	87.5141	1436	81.1299	1210	68.3616	197.29	16.305	401.79	33.2058	150.89	12.4702	53.11	4.2047	--	CC	H1H1	AG	CT	CA	AG	GA	CA	AG	H1H2	CC	GG	GG	AA	CC	TT	H1H1
27	3162	M32	Female	1505	1297	86.1794	1160	77.0764	971	64.5183	130.1	13.3986	363.8	37.4665	140.67	14.4871	7.95	0.812095	--	CC	H1H1	AG	CT	CA	AG	GA	CA	AG	H1H2	CC	GG	GG	AA	CC	TT	H1H1
28	4023	M33	Female	1665	1458	87.5676	1332	80	1115	66.967	183.02	16.4143	405.53	36.3704	142.77	12.8045	25.66	2.24957	--	CC	H1H1	GG	TT	CC	GG	AA	AA	GG	H1H1	CC	GG	GG	AA	CC	TT	H1H1
29	4026	M34	Female	1665	1465	87.988	1347	80.9009	1142	68.5886	192.28	16.8371	401.41	35.1497	143.44	12.5604	34.51	2.93325	--	CC	H1H1	GG	TT	CC	GG	AA	AA	GG	H1H1	CC	GG	GG	AA	CC	TT	H1H1
30	2713	M35	Female	1670	1459	87.3653	1366	81.7964	1149	68.8024	191.93	16.7041	435.76	37.9252	154.47	13.4439	31.6	2.67661	--	CC	H1H1	GG	TT	CC	GG	AA	AA	GG	H1H1	CC	GG	GG	AA	CC	TT	H1H1
31	3853	M36	Female	1555	1363	87.6527	1255	80.7074	1057	67.9743	171.79	16.2526	349.37	33.053	132.67	12.5516	45.1	4.09219	--	CC	H1H1	GG	TT	CC	GG	AA	AA	GG	H1H1	CC	GG	GG	AA	CC	TT	H1H1
32	3096	M38	Female	1565	1364	87.1565	1234	78.8498	1027	65.623	163.94	15.963	374.25	36.4411	123.3	12.0058	32.32	3.05101	--	CC	H1H1	GG	TT	CC	GG	AA	AA	GG	H1H1	CC	GG	GG	AA	CC	TT	H1H1
33	2236	M39	Female	1630	1417	86.9325	1252	76.8098	1027	63.0061	161	15.6767	359	34.9562	118	11.4898	46.6	4.34054	--	CC	H1H1	GG	TT	CC	GG	AA	AA	GG	H1H1	CC	GG	GG	AA	CC	TT	H1H1
34	4065	M40	Female	1735	1529	88.1268	1405	80.9798	1181	68.0692	193	16.3421	403	34.1236	162	13.7172	36.42	2.99157	--	CC	H1H1	GG	TT	CC	GG	AA	AA	GG	H1H1	CC	GG	GG	AA	CC	TT	H1H1
35	2908	M41	Female	1680	1467	87.3214	1353	80.5357	1128	67.1429	188	16.6667	407	36.0816	135	11.9681	45.8	3.90186	--	CC	H1H1	GG	TT	CC	GG	AA	AA	GG	H1H1	CC	GG	GG	AA	CC	TT	H1H1
36	4123	M42	Female	1585	1385	87.3817	1243	78.4227	1038	65.489	187.83	18.0954	366.91	35.3478	144.6	13.9306	22.29	2.10226	--	CC	H1H1	AG	CT	CA	AG	GA	CA	AG	H1H2	CC	GG	GG	AA	CC	TT	H1H1
37	3067	M43	Female	1500	1301	86.7333	1184	78.9333	987	65.8	170.49	17.2736	346.65	35.1216	127.65	12.9331	13.91	1.38974	--	CC	H1H1	GG	TT	CC	GG	AA	AA	GG	H1H1	CC	GG	GG	AA	CC	TT	H1H1
38	3192	M44	Female	1720	1505	87.5	1383	80.407	1156	67.2093	174.04	15.0554	397.65	34.3988	138.67	11.9957	53.15	4.39565	--	CC	H1H1	AG	CT	CA	AG	GA	CA	AG	H1H2	CC	GG	GG	AA	CC	TT	H1H1
39	3945	M45	Female	1800	1586	88.1111	1441	80.0556	1214	67.4444	186.16	15.3344	404.52	33.3213	164.74	13.57	43.88	3.48841	--	CC	H1H1	AG	CT	CA	AG	GA	CA	AG	H1H2	CC	GG	GG	AA	CC	TT	H1H1
40	2532	M46	Female	1635	1407	86.055	1277	78.104	1069	65.3823	181	16.9317	376	35.1731	140	13.0964	20.5	1.8816	--	CC	H1H1	GG	TT	CC	GG	AA	AA	GG	H1H1	CC	GG	GG	AA	CC	TT	H1H1
41	3947	M47	Female	1560	1366	87.5641	1299	83.2692	1090	69.8718	170.8	15.6697	391.32	35.9009	127.88	11.7321	22.95	2.06209	--	CC	H1H1	GG	TT	CC	GG	AA	AA	GG	H1H1	CC	GG	GG	AA	CC	TT	H1H1
42	5186	M48	Female	1695	1473	86.9027	1327	78.2891	1103	65.0737	117.17	10.6228	390.01	35.359	143.92	13.0481	24.7	2.1903	--	CC	H1H1	AG	CT	CA	AG	GA	CA	AG	H1H2	CC	GG	GG	AA	CC	TT	H1H1
43	2766	M49	Female	1610	1408	87.4534	1313	81.5528	1107	68.7578	169	15.2665	363	32.7913	144	13.0081	21.8	1.93125	--	CC	H1H1	AG	CT	CA	AG	GA	CA	AG	H1H2	CC	GG	GG	AA	CC	TT	H1H1
44	2271	M51	Female	1625	1459	89.7846	1330	81.8462	1099	67.6308	161.61	14.7052	411.57	37.4495	136.03	12.3776	20.52	1.83293	--	CC	H1H1	GG	TT	CC	GG	AA	AA	GG	H1H1	CC	GG	GG	AA	CC	TT	H1H1
45	5597	M52	Female	1715	1509	87.9883	1360	79.3003	1133	66.0641	134.18	11.8429	399.87	35.293	152.79	13.4854	51.37	4.33733	--	CC	H1H1	GG	TT	CC	GG	AA	AA	GG	H1H1	CC	GG	GG	AA	CC	TT	H1H1
46	2648	M53	Female	1775	1547	87.1549	1407	79.2676	1185	66.7606	170.75	14.4093	421.77	35.5924	156.3	13.1899	33.28	2.73172	--	CC	H1H1	GG	TT	CC	GG	AA	AA	GG	H1H1	CC	GG	GG	AA	CC	TT	H1H1
47	3807	M54	Female	1635	1421	86.9113	1267	77.4924	1055	64.526	168.51	15.9725	377.85	35.8152	119.59	11.3355	45.81	4.16148	--	CC	H1H1	GG	TT	CC	GG	AA	AA	GG	H1H1	CC	GG	GG	AA	CC	TT	H1H1
48	5073	M55	Female	1840	1623	88.2065	1531	83.2065	1292	70.2174	223	17.2601	458	35.4489	176	13.6223	34.9	2.63019	--	CC	H1H1	AG	CT	CA	AG	AA	CA	AG	H1H3	CC	GG	GG	AA	CC	TT	H1H1
49	4064	M56	Female	1600	1402	87.625	1312	82	1108	69.25	190.33	17.1778	368.64	33.2708	147.96	13.3538	32.52	2.85133	--	CC	H1H1	GG	TT	CC	GG	AA	AA	GG	H1H1	CC	GG	GG	AA	CC	TT	H1H1
50	4058	M57	Female	1770	1555	87.8531	1445	81.6384	1213	68.5311	242.49	19.9909	407.08	33.5598	153.68	12.6694	46.17	3.6667	--	CC	H1H1	AG	CT	CA	AG	GA	CA	AG	H1H2	CC	GG	GG	AA	CC	TT	H1H1
51	4782	M58	Female	1730	1499	86.6474	1330	76.8786	1117	64.5665	178.96	16.0215	409.11	36.6258	137.64	12.3223	36.48	3.1626	--	CC	H1H1	AG	CT	CA	GG	GA	CA	AG	NA	CC	GG	GG	AA	CC	TT	H1H1
52	3148	M59	Female	1635	1429	87.4006	1307	79.9388	1091	66.7278	164.52	15.0797	395.33	36.2356	139.59	12.7947	36.4	3.22867	--	CC	H1H1	GG	TT	CC	GG	AA	AA	GG	H1H1	CC	AA	GG	TT	CC	TT	H3H3
53	3047	M60	Female	1555	1350	86.8167	1231	79.164	1024	65.8521	161.06	15.7285	361.04	35.2578	133.95	13.0811	40.21	3.77839	--	CC	H1H1	GG	TT	CC	GG	AA	AA	GG	H1H1	CC	GG	GG	AA	CC	TT	H1H1
54	4192	M61	Female	1650	1432	86.7879	1293	78.3636	1068	64.7273	175.06	16.3914	367.05	34.368	138.16	12.9363	45.08	4.05002	--	CC	H1H1	GG	TT	CC	GG	AA	AA	GG	H1H1	CC	GG	GG	AA	CC	TT	H1H1
55	3973	M62	Female	1670	1465	87.7246	1287	77.0659	1073	64.2515	155	14.4455	366	34.11	137	12.7679	28.5	2.58738	--	CC	H1H1	GG	TT	CC	GG	AA	AA	GG	H1H1	CC	GG	GG	AA	CC	TT	H1H1
56	2566	M63	Female	1800	1575	87.5	1415	78.6111	1185	65.8333	173.95	14.6793	420.51	35.4861	160.47	13.5418	43.54	3.54404	--	CC	H1H1	AG	CT	CA	AG	GA	CA	AG	H1H2	CC	GG	GG	AA	CC	TT	H1H1
57	5595	M64	Female	1605	1372	85.4829	1255	78.1931	1064	66.2928	178	16.7293	346	32.5188	141	13.2519	28	2.5641	--	CC	H1H1	GG	TT	CC	GG	AA	AA	GG	H1H1	CC	GG	GG	AA	CC	TT	H1H1
58	NA	M66	Female	1730	1521	87.9191	1332	76.9942	1111	64.2197	182.85	16.4581	414.39	37.2988	143.8	12.9433	32.69	2.85829	--	CC	H1H1	AA	CC	AA	AA	GG	CC	AA	H2H2	CC	GG	GG	AA	CC	TT	H1H1
59	4109	M67	Female	1705	1483	86.9795	1384	81.173	1149	67.39	175.66	15.2881	416.96	36.2889	149.58	13.0183	34.98	2.95444	--	CC	H1H1	GG	TT	CC	GG	AA	AA	GG	H1H1	CC	GG	GG	AA	CC	TT	H1H1
60	3720	M68	Female	1620	1397	86.2346	1248	77.037	1036	63.9506	149.88	14.4672	370.09	35.723	132.51	12.7905	36.65	3.41677	--	CC	H1H1	GG	TT	CC	GG	AA	AA	GG	H1H1	CC	GG	GG	AA	CC	TT	H1H1
61	2714	M69	Female	1610	1414	87.8261	1298	80.6211	1092	67.8261	176.55	16.1676	384.59	35.2189	133.44	12.2198	25.64	2.29412	--	CC	H1H1	GG	TT	CC	GG	AA	AA	GG	H1H1	CC	GG	GG	AA	CC	TT	H1H1
62	5093	M70	Female	1710	1509	88.2456	1359	79.4737	1123	65.6725	172.96	15.4016	391.86	34.894	152.77	13.6037	41.64	3.57535	--	CC	H1H1	GG	TT	CC	GG	AA	AA	GG	H1H1	CC	GG	GG	AA	CC	TT	H1H1
63	2640	M71	Female	1720	1516	88.1395	1366	79.4186	1138	66.1628	191	16.7838	383	33.6555	131	11.5114	38.3	3.25597	--	CC	H1H1	GG	TT	CC	GG	AA	AA	GG	H1H1	CC	GG	GG	AA	CC	TT	H1H1
64	3768	M72	Female	1590	1384	87.044	1254	78.8679	1042	65.5346	180.91	17.3618	370.63	35.5691	118.33	11.356	22.19	2.08515	--	CC	H1H1	GG	TT	CC	GG	AA	AA	GG	H1H1	CC	GG	GG	AA	CC	TT	H1H1
65	4083	M73	Female	1685	1450	86.0534	1300	77.1513	1054	62.5519	166.07	15.7562	354.03	33.5892	133.08	12.6262	19.97	1.85946	--	CC	H1H1	AG	CT	CA	AG	GA	CA	AG	H1H2	CC	GG	GG	AA	CC	TT	H1H1
66	3036	M74	Female	1550	1387	89.4839	1244	80.2581	1043	67.2903	173	16.5868	328	31.4477	140	13.4228	45.8	4.20647	--	CC	H1H1	AG	CT	CA	AG	GA	CA	AG	H1H2	CC	GG	GG	AA	CC	TT	H1H1
67	5493	M75	Female	1735	1527	88.0115	1420	81.8444	1208	69.6254	206.83	17.1217	485.34	40.1772	168.71	13.9661	27.66	2.23848	--	CC	H1H1	GG	TT	CC	GG	AA	AA	GG	H1H1	CC	GG	GG	AA	CC	TT	H1H1
68	4830	M76	Female	1755	1541	87.8063	1399	79.7151	1187	67.6353	199.99	16.8484	427.65	36.0278	137.13	11.5527	26.71	2.20069	--	CC	H1H1	AG	CT	CA	AG	GA	CA	AG	H1H2	CC	GG	GG	AA	CC	TT	H1H1
69	4198	M77	Female	1710	1507	88.1287	1371	80.1754	1143	66.8421	197.7	17.2966	403.09	35.266	142.44	12.4619	40.96	3.45958	--	CC	H1H1	AG	CT	CA	AG	GA	CA	AG	H1H2	CC	GG	GG	AA	CC	TT	H1H1
70	5158	M78	Female	1690	1481	87.6331	1340	79.2899	1120	66.2722	171.03	15.2705	408.18	36.4446	158.25	14.1295	32.39	2.81068	--	CC	H1H1	GG	TT	CC	GG	AA	AA	GG	H1H1	CC	GG	GG	AA	CC	TT	H1H1
71	3488	M79	Female	1765	1557	88.2153	1436	81.3598	1199	67.932	183	15.2627	404	33.6947	158	13.1776	36.71	2.97076	--	CC	H1H1	AG	CT	CA	AG	GA	CA	AG	H1H2	CC	GG	GG	AA	CC	TT	H1H1
72	5063	M80	Female	1630	1415	86.8098	1316	80.7362	1108	67.9755	198.97	17.9576	375.09	33.8529	151.29	13.6543	29.72	2.61224	A-	AC	H1H2	AG	NA	NA	NA	GA	CA	AG	NA	AA	AA	CC	TT	TT	CC	H2H2
73	5181	M81	Female	1620	1422	87.7778	1283	79.1975	1078	66.5432	154.6	14.3414	385.61	35.7709	150.6	13.9703	21.17	1.926	--	CC	H1H1	GG	TT	CC	GG	AA	AA	GG	H1H1	CC	GG	GG	AA	CC	TT	H1H1
74	3097	M82	Female	1590	1394	87.673	1261	79.3082	1056	66.4151	179.94	17.0398	355.79	33.6922	137.95	13.0634	39.64	3.61798	NA	NA	NA	NA	NA	NA	NA	NA	NA	NA	NA	CC	GG	GG	AA	CC	TT	H1H1
75	4037	M83	Female	1525	1301	85.3115	1194	78.2951	994	65.1803	168	16.9014	359	36.1167	120	12.0724	38.68	3.74559	A-	AC	H1H2	AA	NA	NA	NA	GG	CC	AA	NA	CC	GG	GG	AA	CC	TT	H1H1
76	2541	M84	Female	1660	1451	87.4096	1306	78.6747	1069	64.3976	150	14.0318	376	35.1731	144	13.4705	43.8	3.93602	--	CC	H1H1	GG	TT	CC	GG	AA	AA	GG	H1H1	CC	GG	GG	AA	CC	TT	H1H1
77	3767	M85	Female	1680	1467	87.3214	1318	78.4524	1105	65.7738	184.05	16.6561	373.33	33.7855	127.97	11.581	33.69	2.95866	--	CC	H1H1	GG	TT	CC	GG	AA	AA	GG	H1H1	CC	GG	GG	AA	CC	TT	H1H1
78	3764	M86	Female	1700	1473	86.6471	1342	78.9412	1117	65.7059	169.13	15.1415	392.65	35.1522	147.56	13.2104	43.26	3.72847	--	CC	H1H1	GG	TT	CC	GG	AA	AA	GG	H1H1	CC	GG	GG	AA	CC	TT	H1H1
79	3048	M87	Female	1620	1376	84.9383	1254	77.4074	1048	64.6914	162.45	15.501	349.25	33.3254	127.78	12.1927	37.06	3.41548	--	CC	H1H1	GG	TT	CC	GG	AA	AA	GG	H1H1	CC	GG	GG	AA	CC	TT	H1H1
80	3903	M89	Female	1685	1470	87.2404	1340	79.5252	1099	65.2226	176.92	16.0983	403.05	36.6742	151.39	13.7753	27.16	2.41174	--	CC	H1H1	AG	CT	CA	AG	GA	CA	AG	H1H2	CC	GG	GG	AA	CC	TT	H1H1
81	4084	M90	Female	1650	1432	86.7879	1301	78.8485	1088	65.9394	166.91	15.341	376.69	34.6222	153.09	14.0708	23.38	2.10369	A-	AC	H1H2	AG	NA	NA	NA	GA	AA	GG	NA	CC	GG	CC	AT	CT	TC	NA
82	5089	M91	Female	1640	1442	87.9268	1322	80.6098	1122	68.4146	181	16.1319	414	36.8984	152	13.5472	8.69	0.768557	--	CC	H1H1	GG	TT	CC	GG	AA	AA	GG	H1H1	CC	GG	GG	AA	CC	TT	H1H1
83	2579	M92	Female	1840	1626	88.3696	1540	83.6957	1320	71.7391	202	15.303	458	34.697	172	13.0303	20.18	1.50577	--	CC	H1H1	GG	TT	CC	GG	AA	AA	GG	H1H1	CC	GG	GG	AA	CC	TT	H1H1
84	3915	M93	Female	1650	1448	87.7576	1317	79.8182	1077	65.2727	158.75	14.74	399.87	37.1281	131.44	12.2043	45.13	4.02182	--	CC	H1H1	AG	CT	CA	AG	GA	CA	AG	H1H2	CC	GG	GG	AA	CC	TT	H1H1
85	2567	M94	Female	1690	1479	87.5148	1305	77.2189	1080	63.9053	172.85	16.0046	396.31	36.6954	143.44	13.2815	26.87	2.42757	--	CC	H1H1	AG	CT	CA	AG	GA	CA	AG	H1H2	CC	GG	GG	AA	CC	TT	H1H1
86	4134	M95	Female	1525	1361	89.2459	1219	79.9344	1024	67.1475	183	17.8711	359	35.0586	125	12.207	19.7	1.88752	--	CC	H1H1	AA	CC	AA	AA	GG	CC	AA	H2H2	CC	GG	GG	AA	CC	TT	H1H1
87	4735	M96	Female	1710	1501	87.7778	1394	81.5205	1164	68.0702	176	15.1203	409.55	35.1847	158.31	13.6005	40.96	3.39928	--	CC	H1H1	GG	TT	CC	GG	AA	AA	GG	H1H1	CC	GG	GG	AA	CC	TT	H1H1
88	3066	M97	Female	1615	1399	86.6254	1266	78.3901	1058	65.5108	160.22	15.1437	367.27	34.7136	148.07	13.9953	17.95	1.66829	--	CC	H1H1	AG	CT	CA	AG	GA	CA	AG	H1H2	CC	GG	GG	AA	CC	TT	H1H1
89	2695	M98	Female	1650	1463	88.6667	1318	79.8788	1102	66.7879	175.56	15.931	386.01	35.0281	151.84	13.7786	33.89	2.98356	--	CC	H1H1	GG	TT	CC	GG	AA	AA	GG	H1H1	CC	GG	GG	AA	CC	TT	H1H1
90	3152	M99	Female	1600	1392	87	1265	79.0625	1063	66.4375	169	15.8984	387	36.4064	130	12.2295	29.98	2.74296	--	CC	H1H1	GG	TT	CC	GG	AA	AA	GG	H1H1	CC	GG	GG	AA	CC	TT	H1H1
91	3016	M100	Female	1660	1400	84.3373	1378	83.012	1159	69.8193	183.51	15.8335	378.13	32.6255	152.98	13.1993	43.71	3.63429	--	CC	H1H1	GG	TT	CC	GG	AA	AA	GG	H1H1	CC	GG	GG	AA	CC	TT	H1H1
92	5275	M101	Female	1665	1468	88.1682	1353	81.2613	1103	66.2462	158.54	14.3735	388.28	35.2022	142.34	12.9048	45.42	3.955	--	CC	H1H1	GG	TT	CC	GG	AA	AA	GG	H1H1	CC	GG	GG	AA	CC	TT	H1H1
93	3782	M102	Female	1775	1529	86.1408	1420	80	1163	65.5211	178	15.3052	421	36.1995	168	14.4454	52.4	4.31134	--	CC	H1H1	GG	TT	CC	GG	AA	AA	GG	H1H1	CC	GG	GG	AA	CC	TT	H1H1
94	3901	M103	Female	1785	1566	87.7311	1465	82.0728	1207	67.619	184.73	15.3049	425.49	35.2519	136.94	11.3455	76.16	5.93535	--	CC	H1H1	AA	CC	AA	AA	GG	CC	AA	H2H2	CC	GG	GG	AA	CC	TT	H1H1
95	2442	M104	Female	1725	1524	88.3478	1373	79.5942	1145	66.3768	200.83	17.5397	400.63	34.9895	149.41	13.0489	40	3.37553	A-	AC	H1H2	AG	NA	NA	NA	GA	CA	AG	NA	CA	GA	CC	AA	CC	TT	NA
96	2687	M105	Female	1650	1441	87.3333	1291	78.2424	1074	65.0909	157	14.6182	355	33.054	151	14.0596	NA	NA	--	CC	H1H1	AA	CC	AA	AA	GG	CC	AA	H2H2	CC	GG	GG	AA	CC	TT	H1H1
97	4896	M107	Female	1880	1663	88.4574	1519	80.7979	1249	66.4362	168	13.4508	422	33.787	134	10.7286	63.3	4.82359	--	CC	H1H1	GG	TT	CC	GG	AA	AA	GG	H1H1	CC	GG	GG	AA	CC	TT	H1H1
98	2685	M108	Female	1615	1447	89.5975	1298	80.3715	1079	66.8111	171.17	15.8638	382.67	35.4652	137.95	12.785	25.68	2.32466	--	CC	H1H1	AG	CT	CA	AG	GA	CA	AG	H1H2	CC	GG	GG	AA	CC	TT	H1H1
99	3497	M109	Female	1740	1506	86.5517	1405	80.7471	1188	68.2759	182.91	15.3965	408.62	34.3956	148.69	12.516	23.68	1.95431	--	CC	H1H1	GG	TT	CC	GG	AA	AA	GG	H1H1	CC	GG	GG	AA	CC	TT	H1H1
100	5126	M110	Female	1635	1452	88.8073	1295	79.2049	1075	65.7492	172.7	16.0651	368.56	34.2847	147.31	13.7033	38.6	3.46624	--	CC	H1H1	AG	CT	CA	AG	GA	CA	AG	H1H2	CC	GG	GG	AA	CC	TT	H1H1
101	2907	M112	Female	1740	1491	85.6897	1365	78.4483	1141	65.5747	177.27	15.5364	411.26	36.0438	143.26	12.5557	38.86	3.29361	--	CC	H1H1	GG	TT	CC	GG	AA	AA	GG	H1H1	CC	GG	GG	AA	CC	TT	H1H1
102	4185	M113	Female	1620	1424	87.9012	1274	78.642	1035	63.8889	150	14.4928	370	35.7488	124	11.9807	63.5	5.78061	--	CC	H1H1	GG	TT	CC	GG	AA	AA	GG	H1H1	CC	GG	GG	AA	CC	TT	H1H1
103	5483	M114	Female	1640	1421	86.6463	1328	80.9756	1100	67.0732	192.83	17.53	380.35	34.5773	137.14	12.4673	45.06	3.93516	--	CC	H1H1	AG	CT	CA	AG	GA	CA	AG	H1H2	CC	GG	GG	AA	CC	TT	H1H1
104	3852	M115	Female	1675	1479	88.2985	1334	79.6418	1114	66.5075	180.9	16.2388	371.81	33.3761	145.37	13.0494	34.47	3.00138	NA	NA	NA	NA	NA	NA	NA	NA	NA	NA	NA	CC	GG	GG	AA	CC	TT	H1H1
105	2604	M116	Female	1700	1479	87	1351	79.4706	1118	65.7647	151.51	13.5519	397.21	35.5286	160.22	14.3309	31.03	2.70054	--	CC	H1H1	GG	TT	CC	GG	AA	AA	GG	H1H1	CC	GG	GG	AA	CC	TT	H1H1
106	2542	M117	Female	1625	1439	88.5538	1308	80.4923	1097	67.5077	180.7	16.4722	388.67	35.4303	144.74	13.1942	35.46	3.13124	--	CC	H1H1	GG	TT	CC	GG	AA	AA	GG	H1H1	NA	NA	NA	NA	NA	NA	NA
107	4408	M118	Female	1740	1544	88.7356	1410	81.0345	1166	67.0115	191.75	16.4451	378	32.4185	155.7	13.3533	62.32	5.0736	--	CC	H1H1	AG	CT	CA	AG	GA	CA	AG	H1H2	CC	GG	GG	AA	CC	TT	H1H1
108	2917	M119	Female	1610	1376	85.4658	1231	76.4596	1024	63.6025	161.1	15.7324	367.01	35.8408	125.57	12.2627	32.09	3.03857	--	CC	H1H1	GG	TT	CC	GG	AA	AA	GG	H1H1	CC	GG	GG	AA	CC	TT	H1H1
109	2600	M120	Female	1565	1375	87.8594	1272	81.278	1053	67.2843	140	13.2953	343.19	32.5916	151.4	14.378	31.66	2.91889	--	CC	H1H1	AG	CT	CA	AG	GA	CA	AG	H1H2	CC	GG	GG	AA	CC	TT	H1H1
110	3109	M121	Female	1700	1470	86.4706	1340	78.8235	1123	66.0588	168.07	14.9662	430.98	38.3776	159.28	14.1834	25.28	2.20155	A-	AC	H1H2	NA	NA	NA	NA	GA	CA	AG	NA	CC	GG	GG	AA	CC	TT	H1H1
111	2275	M122	Female	1640	1428	87.0732	1280	78.0488	1067	65.061	183.03	17.1537	377.28	35.359	131.53	12.3271	24.42	2.23745	--	CC	H1H1	GG	TT	CC	GG	AA	AA	GG	H1H1	CC	GG	GG	AA	CC	TT	H1H1
112	3496	M123	Female	1715	1485	86.5889	1355	79.0087	1132	66.0058	174.83	15.4443	402.35	35.5433	160.23	14.1546	23.14	2.00322	--	CC	H1H1	GG	TT	CC	GG	AA	AA	GG	H1H1	CC	GG	GG	AA	CC	TT	H1H1
113	2755	M124	Female	1770	1568	88.5876	1460	82.4859	1194	67.4576	166	13.9028	412	34.5059	150	12.5628	56	4.48	--	CC	H1H1	GG	TT	CC	GG	AA	AA	GG	H1H1	CC	GG	GG	AA	CC	TT	H1H1
114	3784	M125	Female	1700	1507	88.6471	1345	79.1176	1094	64.3529	156	14.2596	385	35.192	133	12.1572	74.7	6.39172	--	CC	H1H1	GG	TT	CC	GG	AA	AA	GG	H1H1	CC	GG	GG	AA	CC	TT	H1H1
115	3876	M126	Female	1550	1379	88.9677	1259	81.2258	1057	68.1935	181.14	17.1372	366.52	34.6755	148.03	14.0047	38.65	3.52759	--	CC	H1H1	GG	TT	CC	GG	AA	AA	GG	H1H1	NA	NA	NA	NA	NA	NA	NA
116	4909	M127	Female	1705	1514	88.7977	1345	78.8856	1130	66.2757	197	17.4336	394	34.8673	146	12.9204	21.1	1.83303	--	CC	H1H1	GG	TT	CC	GG	AA	AA	GG	H1H1	CC	GG	GG	AA	CC	TT	H1H1
117	5123	M128	Female	1645	1446	87.9027	1279	77.7508	1059	64.3769	162.72	15.3654	376.29	35.5326	134.94	12.7422	32.69	2.99444	--	CC	H1H1	AG	CT	CA	AG	GA	CA	AG	H1H2	CC	GG	GG	AA	CC	TT	H1H1
118	5581	M129	Female	1635	1433	87.6453	1315	80.4281	1112	68.0122	181.44	16.3165	366.63	32.9703	140.42	12.6277	28.02	2.45785	--	CC	H1H1	AG	CT	CA	AG	GA	CA	AG	H1H2	CC	GG	GG	AA	CC	TT	H1H1
119	2320	M130	Female	1690	1492	88.284	1348	79.7633	1140	67.4556	206.32	18.0982	391.88	34.3754	133.03	11.6693	25.96	2.22649	--	CC	H1H1	AG	CT	CA	AG	GA	CA	AG	H1H2	CC	GG	GG	AA	CC	TT	H1H1
120	5051	M131	Female	1755	1552	88.433	1406	80.114	1173	66.8376	181	15.4305	423	36.0614	153	13.0435	23.5	1.96406	A-	AC	H1H2	AG	NA	NA	NA	GA	CA	AG	NA	CA	GA	CC	AA	CT	TC	NA
121	4783	M132	Female	1820	1587	87.1978	1473	80.9341	1238	68.022	200	16.1551	447	36.1066	136	10.9855	39.1	3.06162	--	CC	H1H1	AG	TT	CA	AG	GA	CA	AG	NA	CC	GG	GG	AA	CC	TT	H1H1
122	3564	M133	Female	1715	1528	89.0962	1401	81.691	1167	68.0466	184.94	15.8475	399.92	34.2691	140.96	12.0788	38.34	3.18085	--	CC	H1H1	GG	TT	CC	GG	AA	AA	GG	H1H1	CC	GG	GG	AA	CC	TT	H1H1
123	4911	M134	Female	1670	1486	88.982	1334	79.8802	1088	65.1497	150.57	13.8392	391.89	36.0193	144.93	13.3208	30.25	2.70512	--	CC	H1H1	AA	CC	AA	AA	GG	CC	AA	H2H2	CC	GG	GG	AA	CC	TT	H1H1
124	2384	M135	Female	1725	1526	88.4638	1427	82.7246	1200	69.5652	189	15.75	412	34.3333	151	12.5833	41.2	3.31937	--	CC	H1H1	AG	CT	CA	AG	GA	CA	AG	H1H2	CC	GG	GG	AA	CC	TT	H1H1
125	3149	M136	Female	1600	1415	88.4375	1308	81.75	1102	68.875	189.21	17.1697	389.46	35.3412	151.28	13.7278	20.94	1.86475	--	CC	H1H1	GG	TT	CC	GG	AA	AA	GG	H1H1	CC	AA	GG	TT	CC	TT	H3H3
126	2356	M137	Female	1660	1448	87.2289	1366	82.2892	1120	67.4699	162	14.4643	384	34.2857	141	12.5893	18.5	1.62495	--	CC	H1H1	AG	CT	CA	AG	GA	CA	AG	H1H2	CC	GG	GG	AA	CC	TT	H1H1
127	3769	M138	Female	1650	1431	86.7273	1291	78.2424	1067	64.6667	183.49	17.1968	390.77	36.6232	140.42	13.1603	17.55	1.61818	--	CC	H1H1	GG	TT	CC	GG	AA	AA	GG	H1H1	CC	GG	GG	AA	CC	TT	H1H1
128	2640	M140	Female	1755	1543	87.9202	1380	78.6325	1149	65.4701	176.84	15.3908	427.55	37.2106	151.18	13.1575	45.39	3.80027	--	CC	H1H1	GG	TT	CC	GG	AA	AA	GG	H1H1	CC	GG	GG	AA	CC	TT	H1H1
129	4839	M141	Female	1545	1414	91.521	1248	80.7767	1052	68.0906	175.53	16.6854	364.99	34.6949	133.83	12.7215	32.31	2.97978	--	CC	H1H1	AA	CC	NA	NA	GG	CC	AA	NA	CC	GG	GG	AA	CC	TT	H1H1
130	5087	M142	Female	1700	1492	87.7647	1383	81.3529	1163	68.4118	180.16	15.491	417.65	35.9114	146.38	12.5864	27.26	2.29026	--	CC	H1H1	GG	TT	CC	GG	AA	AA	GG	H1H1	CC	GG	GG	AA	CC	TT	H1H1
131	2319	M143	Female	1615	1438	89.0402	1312	81.2384	1073	66.4396	164.76	15.3551	360.54	33.6011	141.18	13.1575	48.11	4.29128	A-	AC	H1H2	AG	NA	NA	NA	GA	CA	AG	NA	CA	GA	CC	AT	CT	TC	NA
132	3817	M144	Female	1620	1404	86.6667	1270	78.3951	1063	65.6173	146.85	13.8147	360.02	33.8683	153.9	14.4779	37.9	3.44264	--	CC	H1H1	GG	TT	CC	GG	AA	AA	GG	H1H1	CC	GG	GG	AA	CC	TT	H1H1
133	3820	M145	Female	1590	1352	85.0314	1222	76.8553	1040	65.4088	175.77	16.901	361.1	34.7212	141.6	13.6154	4.17	0.39936	--	CC	H1H1	AG	CT	CA	AG	GA	CA	AG	H1H2	CC	GG	GG	AA	CC	TT	H1H1
134	2792	M146	Female	1545	1347	87.1845	1241	80.3236	1008	65.2427	149.36	14.8175	370.01	36.7073	141.93	14.0804	18.68	1.81946	--	CC	H1H1	GG	TT	CC	GG	AA	AA	GG	H1H1	CC	GG	GG	AA	CC	TT	H1H1
135	5380	M147	Female	1665	1469	88.2282	1387	83.3033	1161	69.7297	167.35	14.4143	397.26	34.2171	165.13	14.2231	26.63	2.24228	--	CC	H1H1	AG	CT	CA	AG	GA	CA	AG	H1H2	CC	GG	GG	AA	CC	TT	H1H1
136	5210	M148	Female	1710	1465	85.6725	1281	74.9123	1088	63.6257	175	16.0846	386	35.4779	151	13.8787	NA	NA	--	CC	H1H1	AG	CT	CA	AG	GA	CA	AG	H1H2	CC	GG	GG	AA	CC	TT	H1H1
137	4863	M149	Female	1680	1487	88.5119	1359	80.8929	1121	66.7262	173.09	15.4407	397.72	35.479	167.97	14.9839	49.7	4.24532	--	CC	H1H1	GG	TT	CC	GG	AA	AA	GG	H1H1	CC	GG	GG	AA	CC	TT	H1H1
138	2353	M150	Female	1525	1363	89.377	1238	81.1803	1044	68.459	175.77	16.8362	361.7	34.6456	131.08	12.5556	21.6	2.02703	--	CC	H1H1	AG	CT	CA	AG	GA	CA	AG	H1H2	CC	GG	GG	AA	CC	TT	H1H1
139	3107	M151	Female	1675	1474	88	1365	81.4925	1149	68.597	186.39	16.2219	409.36	35.6275	171.69	14.9426	28.94	2.45683	--	CC	H1H1	GG	TT	CC	GG	AA	AA	GG	H1H1	CC	GG	GG	AA	CC	TT	H1H1
140	4133	M152	Female	1800	1571	87.2778	1486	82.5556	1268	70.4444	224	17.6656	438	34.5426	169	13.3281	18.8	1.46099	--	CC	H1H1	AG	CT	CA	AG	GA	CA	AG	H1H2	CC	GG	GG	AA	CC	TT	H1H1
141	5582	M153	Female	1690	1486	87.929	1328	78.5799	1102	65.2071	172.45	15.6488	399.53	36.255	143.12	12.9873	51.1	4.43153	--	CC	H1H1	GG	TT	CC	GG	AA	AA	GG	H1H1	CC	AA	GG	TT	CC	TT	H3H3
142	2533	M154	Female	1705	1510	88.563	1367	80.176	1152	67.566	182.75	15.8637	389.43	33.8047	134.92	11.7118	35.35	2.97722	--	CC	H1H1	GG	TT	CC	GG	AA	AA	GG	H1H1	CC	GG	GG	AA	CC	TT	H1H1
143	3258	M155	Female	1605	1423	88.6604	1333	83.053	1114	69.4081	178	15.9785	367	32.9443	146	13.1059	24.98	2.19319	--	CC	H1H1	GG	TT	CC	GG	AA	AA	GG	H1H1	CC	GG	GG	AA	CC	TT	H1H1
144	5495	M156	Female	1595	1378	86.395	1277	80.0627	1060	66.4577	162	15.283	360	33.9623	158	14.9057	43.9	3.97681	--	CC	H1H1	GG	TT	CC	GG	AA	AA	GG	H1H1	CC	GG	GG	AA	CC	TT	H1H1
145	4184	M157	Female	1620	1400	86.4198	1261	77.8395	1018	62.8395	152	14.9312	346	33.9882	134	13.1631	45.29	4.25942	--	CC	H1H1	GG	TT	CC	GG	AA	AA	GG	H1H1	CC	GG	GG	AA	CC	TT	H1H1
146	2696	M158	Female	1580	1392	88.1013	1272	80.5063	1037	65.6329	148	14.2719	358	34.5227	127	12.2469	51.29	4.7129	--	CC	H1H1	GG	TT	CC	GG	AA	AA	GG	H1H1	CC	GG	GG	AA	CC	TT	H1H1
147	2972	M159	Female	1585	1399	88.265	1278	80.6309	1045	65.9306	144	13.7799	362	34.6411	128	12.2488	56	5.08629	--	CC	H1H1	AG	CT	CA	AG	GA	CA	AG	H1H2	CC	GG	GG	AA	CC	TT	H1H1
148	2857	M160	Female	1770	1577	89.096	1479	83.5593	1250	70.6215	176.72	14.1376	433.34	34.6672	159.46	12.7568	18.15	1.43122	--	CC	H1H1	GG	TT	CC	GG	AA	AA	GG	H1H1	CA	GG	GG	AA	CC	TT	NA
149	5061	M161	Female	1655	1446	87.3716	1326	80.1208	1103	66.6465	186	16.8631	380	34.4515	141	12.7833	38.9	3.4066	A-	AC	H1H2	AG	NA	NA	NA	GA	AA	GG	NA	CC	GA	GC	AT	CC	TC	NA
150	5156	M162	Female	1620	1433	88.4568	1294	79.8765	1102	68.0247	167.47	15.1969	417.34	37.8711	145.35	13.1897	17.54	1.56671	--	CC	H1H1	GG	TT	CC	GG	AA	AA	GG	H1H1	CC	GG	GG	AA	CC	TT	H1H1
151	2230	M163	Female	1730	1501	86.763	1308	75.6069	1113	64.3353	205.43	18.4573	390.12	35.0512	130.29	11.7062	16.42	1.45384	--	CC	H1H1	GG	TT	CC	GG	AA	AA	GG	H1H1	CC	GG	GG	AA	CC	TT	H1H1
152	3940	M164	Female	1720	1488	86.5116	1363	79.2442	1144	66.5116	189	16.521	407	35.5769	155	13.549	24.8	2.12183	--	CC	H1H1	AG	CT	CA	AG	GA	CA	AG	H1H2	CC	GG	GG	AA	CC	TT	H1H1
153	5321	M165	Female	1810	1585	87.5691	1487	82.1547	1244	68.7293	190	15.2733	435	34.9678	160	12.8617	44.59	3.46037	--	CC	H1H1	AA	CC	AA	AA	AA	CC	AA	H3H3	CC	GG	GG	AA	CC	TT	H1H1
154	2860	M166	Female	1705	1491	87.4487	1355	79.4721	1140	66.8622	167.18	14.6649	404.53	35.4851	157.87	13.8482	42.68	3.60875	--	CC	H1H1	GG	TT	CC	GG	AA	AA	GG	H1H1	CC	GG	GG	AA	CC	TT	H1H1
155	4980	M167	Female	1785	1585	88.7955	1453	81.4006	1229	68.8515	206.65	16.8145	440.44	35.8373	166.37	13.537	41.93	3.29916	--	CC	H1H1	GG	TT	CC	GG	AA	AA	GG	H1H1	CC	GG	GG	AA	CC	TT	H1H1
156	4110	M168	Female	1600	1379	86.1875	1249	78.0625	1038	64.875	166.47	16.0376	357.45	34.4364	150.61	14.5096	28.6	2.68142	A-	AC	H1H2	AA	NA	CC	GG	GG	CC	AA	NA	CA	GA	GC	AT	CT	TC	H1H2
157	3809	M169	Female	1670	1439	86.1677	1312	78.5629	1085	64.9701	160.56	14.7982	366.61	33.7889	139.04	12.8147	47.49	4.19341	--	CC	H1H1	GG	TT	CC	GG	AA	AA	GG	H1H1	CC	GG	GG	AA	CC	TT	H1H1
158	2434	M170	Female	1650	1456	88.2424	1322	80.1212	1107	67.0909	177.57	16.0407	381	34.4173	139.26	12.5799	32.96	2.89133	--	CC	H1H1	GG	TT	CC	GG	AA	AA	GG	H1H1	CC	GG	GG	AA	CC	TT	H1H1
159	5125	M171	Female	1635	1439	88.0122	1287	78.7156	1070	65.4434	172.35	16.1075	371.14	34.686	123.61	11.5523	33.92	3.07269	--	CC	H1H1	AA	CC	AA	AA	GG	CC	AA	H2H2	CC	GG	GG	AA	CC	TT	H1H1
160	2521	M172	Female	1755	1566	89.2308	1408	80.2279	1157	65.9259	137.68	11.8997	386.47	33.4028	154.69	13.3699	49.75	4.12264	--	AA	H1H2	AA	CC	AA	AA	GG	CC	AA	H2H2	AA	AA	CC	TT	TT	CC	H2H2
161	4741	M173	Female	1690	1478	87.4556	1337	79.1124	1101	65.1479	158	14.3506	368	33.4242	139	12.6249	49.53	4.30497	--	CC	H1H1	GG	TT	CC	GG	AA	AA	GG	H1H1	NA	NA	NA	NA	NA	NA	NA
162	3992	M174	Female	1630	1413	86.6871	1311	80.4294	1085	66.5644	185	17.0507	361	33.2719	141	12.9954	37.5	3.34076	--	CC	H1H1	AG	CT	CA	AG	GA	CA	AG	H1H2	CC	GG	GG	AA	CC	TT	H1H1
163	3707	M175	Female	1850	1625	87.8378	1462	79.027	1237	66.8649	190.62	15.4099	448.01	36.2175	143.85	11.6289	33.95	2.67123	A-	AC	H1H2	AG	NA	NA	NA	GA	CA	AG	NA	CC	GG	CC	TT	TT	TT	NA
164	3913	M176	Female	1710	1492	87.2515	1344	78.5965	1094	63.9766	155.29	14.1947	408.77	37.3647	134.93	12.3336	49.91	4.36311	--	CC	H1H1	GG	TT	CC	GG	AA	AA	GG	H1H1	CC	GG	GG	AA	CC	TT	H1H1
165	2606	M177	Female	1635	1414	86.4832	1266	77.4312	1055	64.526	169.12	16.0303	379.14	35.9374	125.94	11.9374	31.08	2.86167	--	CC	H1H1	AG	CT	CA	AG	GA	CA	AG	H1H2	CC	GG	GG	AA	CC	TT	H1H1
166	3815	M178	Female	1725	1509	87.4783	1358	78.7246	1140	66.087	205.35	18.0132	409.07	35.8833	146.03	12.8096	32.1	2.73867	--	CC	H1H1	AG	CT	CA	AG	GA	CA	AG	H1H2	CC	GG	GG	AA	CC	TT	H1H1
167	3017	M179	Female	1535	1356	88.3388	1265	82.4104	1042	67.8827	160.68	15.4203	336.66	32.309	134.18	12.8772	49.74	4.55603	--	CC	H1H1	AG	CT	CA	AG	GA	CA	AG	H1H2	CC	GG	GG	AA	CC	TT	H1H1
168	4836	M180	Female	1795	1601	89.1922	1480	82.4513	1239	69.0251	186.49	15.0517	446.65	36.0492	168.05	13.5634	40.75	3.18422	--	CC	H1H1	AA	CC	AA	AA	GG	CC	AA	H2H2	CC	GG	GG	AA	CC	TT	H1H1
169	2955	M181	Female	1700	1499	88.1765	1370	80.5882	1160	68.2353	185.32	15.9759	396.46	34.1776	142.8	12.3103	38.81	3.23738	--	CC	H1H1	GG	TT	CC	GG	AA	AA	GG	H1H1	CC	AA	GG	TT	CC	TT	H3H3
170	4586	M182	Female	1660	1450	87.3494	1323	79.6988	1105	66.5663	149	13.4842	398	36.0181	143	12.9412	25.45	2.25132	--	CC	H1H1	GG	TT	CC	GG	AA	AA	GG	H1H1	CC	GG	GG	AA	CC	TT	H1H1
171	3220	M183	Female	1670	1484	88.8623	1323	79.2216	1119	67.006	175	15.639	390	34.8525	151	13.4942	4	0.356189	--	CC	H1H1	AG	CT	CA	AG	GA	CA	AG	H1H2	CC	GG	GG	AA	CC	TT	H1H1
172	3701	M184	Female	1700	1507	88.6471	1367	80.4118	1139	67	193.12	16.9552	388.51	34.1097	141.68	12.439	34.21	2.91593	A-	AC	H1H2	NA	NA	NA	NA	AA	CA	AG	NA	CA	GA	GC	AT	CT	TC	H1H2
173	5398	M185	Female	1700	1521	89.4706	1381	81.2353	1126	66.2353	173.02	15.3659	393.65	34.96	148.5	13.1883	58.42	4.93237	--	CC	H1H1	NA	TT	CC	GG	AA	AA	GG	NA	CC	GG	GG	AA	CC	TT	H1H1
174	2839	M186	Female	1650	1474	89.3333	1344	81.4545	1123	68.0606	200	17.8094	415	36.9546	148	13.179	38	3.27304	--	CC	H1H1	GG	TT	CC	GG	AA	AA	GG	H1H1	CC	GG	GG	AA	CC	TT	H1H1
175	2326	M187	Female	1850	1646	88.973	1524	82.3784	1284	69.4054	199	15.4984	456	35.514	155	12.0717	41.96	3.1645	--	CC	H1H1	AG	CT	CA	AG	GA	CA	AG	H1H2	CC	GG	GG	AA	CC	TT	H1H1
176	3650	M188	Female	1760	1575	89.4886	1449	82.3295	1234	70.1136	197.16	15.9773	443.44	35.9352	152.48	12.3566	21.59	1.71951	A-	AC	H1H2	AA	NA	NA	NA	GG	CC	AA	NA	CA	GA	GC	AT	CT	TC	H1H2
177	3636	M189	Female	1550	1361	87.8065	1261	81.3548	1042	67.2258	153.04	14.6871	373.17	35.8129	151.67	14.5557	24.19	2.26883	--	CC	H1H1	AG	CT	CA	AG	GA	CA	AG	H1H2	CC	GG	GG	AA	CC	TT	H1H1
178	3367	M190	Female	1710	1524	89.1228	1386	81.0526	1167	68.2456	186.33	15.9666	422.57	36.2099	155.92	13.3608	30.54	2.55023	--	CC	H1H1	AG	CT	CA	AG	GA	CA	AG	H1H2	CC	GG	GG	AA	CC	TT	H1H1
179	2511	M191	Female	1680	1491	88.75	1374	81.7857	1136	67.619	185.47	16.3266	402.15	35.4005	148.71	13.0907	39.01	3.31997	A-	AC	H1H2	AG	NA	NA	NA	GA	CA	AG	NA	CA	GA	GC	AT	CT	TC	H1H2
180	4267	M192	Female	1580	1397	88.4177	1273	80.5696	1075	68.038	177.28	16.4912	389.5	36.2326	129.12	12.0112	28.15	2.55178	--	CC	H1H1	GG	TT	CC	GG	AA	AA	GG	H1H1	CC	GG	GG	AA	CC	TT	H1H1
181	2397	M193	Female	1660	1479	89.0964	1363	82.1084	1118	67.3494	161.4	14.4365	396.65	35.4785	144.17	12.8953	64.65	5.46654	--	CC	H1H1	GG	TT	CC	GG	AA	AA	GG	H1H1	CC	GG	GG	AA	CC	TT	H1H1
182	5327	M194	Female	1680	1512	90	1385	82.4405	1159	68.9881	199.72	17.2321	408.01	35.2036	142.11	12.2614	36.15	3.02472	--	CC	H1H1	AG	CT	CA	AG	GA	CA	AG	H1H2	CC	GG	GG	AA	CC	TT	H1H1
183	3595	M195	Female	1700	1528	89.8824	1383	81.3529	1138	66.9412	162.41	14.2715	414.34	36.4095	143.91	12.6459	43.84	3.70947	--	CC	H1H1	GG	TT	CC	GG	AA	AA	GG	H1H1	CC	GG	GG	AA	CC	TT	H1H1
184	3302	M197	Female	1690	1487	87.9882	1363	80.6509	1144	67.6923	170.17	14.875	410.58	35.8899	153.71	13.4362	25.4	2.17205	A-	AC	H1H2	AG	NA	NA	NA	GA	CA	AG	NA	CC	GG	GG	AA	CC	TT	H1H1
185	3700	M198	Female	1660	1477	88.9759	1347	81.1446	1126	67.8313	189.04	16.7886	391.02	34.7265	168.61	14.9742	40.69	3.48764	--	CC	H1H1	GG	TT	CC	GG	AA	AA	GG	H1H1	CC	GG	GG	AA	CC	TT	H1H1
186	2836	M199	Female	1720	1529	88.8953	1394	81.0465	1156	67.2093	192.92	16.6886	409.82	35.4516	158.92	13.7474	47.78	3.96916	--	CC	H1H1	GG	TT	CC	GG	AA	AA	GG	H1H1	CC	GG	GG	AA	CC	TT	H1H1
187	4534	M200	Female	1720	1558	90.5814	1436	83.4884	1206	70.1163	199.54	16.5456	422.66	35.0464	159.33	13.2114	47.01	3.75177	--	CC	H1H1	AG	CT	CA	AG	GA	CA	AG	H1H2	CC	GG	GG	AA	CC	TT	H1H1
188	2513	M201	Female	1700	1529	89.9412	1424	83.7647	1178	69.2941	167.12	14.1868	395.59	33.5815	174.47	14.8107	31.04	2.56733	--	CC	H1H1	AG	CT	CA	AG	GA	CA	AG	H1H2	CC	GG	GG	AA	CC	TT	H1H1
189	4369	M202	Female	1680	1490	88.6905	1344	80	1111	66.131	169	15.2115	405	36.4536	168	15.1215	16.9	1.49836	--	CC	H1H1	GG	TT	CC	GG	AA	AA	GG	H1H1	CC	GG	GG	AA	CC	TT	H1H1
190	5237	M203	Female	1750	1576	90.0571	1447	82.6857	1210	69.1429	181.23	14.9777	442.17	36.543	158.11	13.0669	22.54	1.82874	--	CC	H1H1	GG	TT	CC	GG	AA	AA	GG	H1H1	CC	GG	GG	AA	CC	TT	H1H1
191	3382	M204	Female	1670	1479	88.5629	1340	80.2395	1125	67.3653	162.62	14.4551	395.24	35.1324	166.65	14.8133	17.5	1.53173	--	CC	H1H1	GG	TT	CC	GG	AA	AA	GG	H1H1	CC	GG	GG	AA	CC	TT	H1H1
192	4315	M205	Female	1560	1387	88.9103	1289	82.6282	1085	69.5513	170.36	15.7014	401.17	36.9742	148.81	13.7152	16.89	1.53282	--	CC	H1H1	AG	CT	CA	AG	GA	CA	AG	H1H2	CC	GG	GG	AA	CC	TT	H1H1
193	3284	M206	Female	1780	1585	89.0449	1440	80.8989	1210	67.9775	204.75	16.9215	411.93	34.0438	165.32	13.6628	33.55	2.69792	--	CC	H1H1	AG	CT	CA	AG	GA	CA	AG	H1H2	CC	GG	GG	AA	CC	TT	H1H1
194	3301	M207	Female	1740	1547	88.908	1432	82.2989	1203	69.1379	194	16.1264	442	36.7415	150	12.4688	35.26	2.84754	NA	NA	NA	NA	NA	NA	NA	GA	CA	AG	NA	CC	GG	GG	AA	CC	TT	H1H1
195	4160	M209	Female	1680	1495	88.9881	1372	81.6667	1142	67.9762	184.37	16.1445	418.85	36.6769	152.79	13.3792	44.56	3.75539	A-	CC	NA	GG	TT	CC	GG	GA	CA	AG	NA	AA	AA	CC	TT	TT	CC	H2H2
196	5221	M210	Female	1610	1430	88.8199	1337	83.0435	1121	69.6273	206	18.3764	387	34.5227	161	14.3622	14.11	1.24305	--	CC	H1H1	GG	TT	CC	GG	AA	AA	GG	H1H1	CC	GG	GG	AA	CC	TT	H1H1
197	5219	M211	Female	1500	1334	88.9333	1222	81.4667	1019	67.9333	154.36	15.1482	366.39	35.9558	146.49	14.3759	27.06	2.58685	--	CC	H1H1	GG	TT	CC	GG	AA	AA	GG	H1H1	CC	GG	GG	AA	CC	TT	H1H1
198	5413	M212	Female	1770	1560	88.1356	1451	81.9774	1211	68.4181	203.44	16.7993	418.88	34.5896	151.84	12.5384	38.88	3.1107	--	CC	H1H1	GG	TT	CC	GG	AA	AA	GG	H1H1	CC	GG	GG	AA	CC	TT	H1H1
199	5544	M214	Female	1720	1578	91.7442	1453	84.4767	1219	70.8721	199.3	16.3495	426.49	34.9869	164.67	13.5086	27.67	2.21951	--	CC	H1H1	AG	CT	CA	AG	GA	CA	AG	H1H2	CC	GG	GG	AA	CC	TT	H1H1
200	5363	M215	Female	1590	1420	89.3082	1299	81.6981	1082	68.0503	166.24	15.3641	368.42	34.0499	135.17	12.4926	44.94	3.98779	--	CC	H1H1	GG	TT	CC	GG	AA	AA	GG	H1H1	CC	GG	GG	AA	CC	TT	H1H1
201	4270	M216	Female	1570	1398	89.0446	1296	82.5478	1094	69.6815	176.1	16.0969	386.54	35.3327	135.95	12.4269	36.94	3.26631	--	CC	H1H1	GG	TT	CC	GG	AA	AA	GG	H1H1	CC	GG	GG	AA	CC	TT	H1H1
202	3257	M217	Female	1680	1496	89.0476	1373	81.7262	1136	67.619	202.61	17.8354	409.61	36.0572	153.25	13.4903	37.74	3.21536	--	CC	H1H1	GG	TT	CC	GG	AA	AA	GG	H1H1	CC	GG	GG	AA	CC	TT	H1H1
203	4515	M218	Female	1690	1491	88.2249	1377	81.4793	1139	67.3964	163.87	14.3872	421.59	37.014	146.2	12.8358	41.56	3.52036	A-	AC	H1H2	AG	NA	NA	NA	GA	CA	AG	NA	CA	GA	GC	AT	CT	TC	H1H2
204	4451	M219	Female	1760	1563	88.8068	1467	83.3523	1233	70.0568	206.13	16.7178	441.05	35.7705	170.25	13.8078	36.58	2.88127	--	CC	H1H1	GG	TT	CC	GG	AA	AA	GG	H1H1	CC	GG	GG	AA	CC	TT	H1H1
205	2436	M220	Female	1660	1478	89.0361	1358	81.8072	1138	68.5542	184.48	16.2109	402.99	35.4121	146.56	12.8787	30.7	2.62685	--	CC	H1H1	GG	TT	CC	GG	AA	AA	GG	H1H1	CC	GG	GG	AA	CC	TT	H1H1
206	4987	M221	Female	1670	1468	87.9042	1340	80.2395	1121	67.1257	182.62	16.2908	385.05	34.3488	149.89	13.3711	24.9	2.17296	--	CC	H1H1	AG	CT	CA	AG	GA	CA	AG	H1H2	CC	GG	GG	AA	CC	TT	H1H1
207	4748	M222	Female	1590	1425	89.6226	1319	82.956	1094	68.805	150.12	13.7221	402.8	36.819	158.91	14.5256	35.46	3.13955	--	CC	H1H1	AG	CT	CA	AG	GA	CA	AG	H1H2	CC	GG	GG	AA	CC	TT	H1H1
208	3320	M223	Female	1570	1377	87.707	1269	80.828	1054	67.1338	169.93	16.1224	384.01	36.4336	131.36	12.463	41.96	3.82861	--	CC	H1H1	GG	TT	CC	GG	AA	AA	GG	H1H1	CC	GG	GG	AA	CC	TT	H1H1
209	3338	M224	Female	1630	1423	87.3006	1307	80.184	1093	67.0552	166.29	15.2141	396.64	36.2891	139.45	12.7585	28.43	2.53516	--	CC	H1H1	AA	CC	AA	AA	GG	CC	AA	H2H2	CC	GG	GG	AA	CC	TT	H1H1
210	4877	M225	Female	1890	1682	88.9947	1539	81.4286	1304	68.9947	195.27	14.9747	443	33.9724	178.41	13.6817	45.39	3.36374	--	CC	H1H1	GG	TT	CC	GG	AA	AA	GG	H1H1	CC	GG	GG	AA	CC	TT	H1H1
211	4960	M226	Female	1620	1408	86.9136	1283	79.1975	1076	66.4198	195.41	18.1608	384.33	35.7184	136.43	12.6794	23.46	2.13377	A-	AC	H1H2	AG	NA	NA	NA	GA	CA	AG	NA	CA	GA	GC	AT	CT	TT	NA
212	4536	M227	Female	1710	1505	88.0117	1378	80.5848	1162	67.9532	180.06	15.4957	406.42	34.9759	156.24	13.4458	44.72	3.70591	--	CC	H1H1	GG	TT	CC	GG	AA	AA	GG	H1H1	NA	NA	NA	NA	NA	NA	NA
213	4377	M228	Female	1620	1447	89.321	1326	81.8519	1091	67.3457	174.43	15.9881	405.79	37.1943	158.76	14.5518	44.45	3.91475	--	CC	H1H1	AG	CT	CA	AG	GA	CA	AG	H1H2	NA	NA	NA	NA	NA	NA	NA
214	3013	M229	Female	1540	1379	89.5455	1252	81.2987	1043	67.7273	183.29	17.5733	395.47	37.9166	130.97	12.557	22.27	2.09055	--	CC	H1H1	AG	CT	CA	AG	AA	CA	AG	H1H3	CC	GG	GG	AA	CC	TT	H1H1
215	4990	M230	Female	1620	1464	90.3704	1329	82.037	1097	67.716	162.21	14.7867	391.66	35.7028	126.14	11.4986	52.96	4.60538	--	CC	H1H1	GG	TT	CC	GG	AA	AA	GG	H1H1	CC	GG	GG	AA	CC	TT	H1H1
216	4228	M231	Female	1650	1503	91.0909	1359	82.3636	1134	68.7273	181.03	15.9638	395.54	34.8801	143.83	12.6834	33.43	2.86355	A-	AC	H1H2	AG	NA	NA	NA	GA	CA	AG	NA	CA	GA	GC	AT	CT	TC	H1H2
217	5365	M232	Female	1700	1547	91	1422	83.6471	1196	70.3529	173.16	14.4783	407.22	34.0485	165.41	13.8303	54.67	4.37126	--	CC	H1H1	AG	CT	CA	AG	GA	CA	AG	H1H2	CC	GG	GG	AA	CC	TT	H1H1
218	2838	M233	Female	1830	1633	89.235	1499	81.9126	1272	69.5082	226.93	17.8404	454.91	35.7634	156.02	12.2657	40.32	3.07242	--	CC	H1H1	GG	TT	CC	GG	AA	AA	GG	H1H1	CC	GG	GG	AA	CC	TT	H1H1
219	4447	M235	Female	1640	1472	89.7561	1349	82.2561	1114	67.9268	168.92	15.1634	371.18	33.3196	145.12	13.0269	51.12	4.38753	--	CC	H1H1	AG	CT	CA	AG	GA	CA	AG	H1H2	CC	GG	GG	AA	CC	TT	H1H1
220	3286	M236	Female	1800	1634	90.7778	1481	82.2778	1230	68.3333	174.28	14.1691	431.35	35.0691	139.89	11.3732	50.79	3.96552	--	CC	H1H1	GG	TT	CC	GG	AA	AA	GG	H1H1	NA	NA	NA	NA	NA	NA	NA
221	5422	M237	Female	1630	1457	89.3865	1307	80.184	1074	65.8896	168.24	15.6648	376.47	35.0531	145.64	13.5605	25.8	2.34588	--	CC	H1H1	GG	TT	CC	GG	AA	AA	GG	H1H1	CC	GG	GG	AA	CC	TT	H1H1
222	3391	M238	Female	1740	1554	89.3103	1454	83.5632	1219	70.0575	185.2	15.1928	438.97	36.0107	156.15	12.8097	37.99	3.0223	--	CC	H1H1	GG	TT	CC	GG	AA	AA	GG	H1H1	CC	GG	GG	AA	CC	TT	H1H1
223	4163	M239	Female	1630	1457	89.3865	1340	82.2086	1124	68.9571	191.59	17.0454	407.72	36.274	145.54	12.9484	40.81	3.50358	--	CC	H1H1	GG	TT	CC	GG	AA	AA	GG	H1H1	CC	GG	GG	AA	CC	TT	H1H1
224	3573	M240	Female	1660	1497	90.1807	1374	82.7711	1161	69.9398	187.36	16.1378	414.76	35.7244	153.74	13.242	28.8	2.42057	--	CC	H1H1	GG	TT	CC	GG	AA	AA	GG	H1H1	CC	GG	GG	AA	CC	TT	H1H1
225	2452	M241	Female	1730	1515	87.5723	1392	80.4624	1191	68.8439	213.11	17.8934	412.15	34.6054	148.68	12.4836	26.61	2.18543	--	CC	H1H1	GG	TT	CC	GG	AA	AA	GG	H1H1	CC	GG	GG	AA	CC	TT	H1H1
226	3566	M242	Female	1590	1439	90.5031	1323	83.2075	1110	69.8113	187	16.8468	397	35.7658	158	14.2342	20	1.76991	--	CC	H1H1	GG	TT	CC	GG	AA	AA	GG	H1H1	CC	GG	GG	AA	CC	TT	H1H1
227	5276	M243	Female	1630	1438	88.2209	1316	80.7362	1089	66.8098	147.67	13.5601	399.21	36.6584	154.97	14.2305	22.95	2.06394	--	CC	H1H1	GG	TT	CC	GG	AA	AA	GG	H1H1	CC	GG	GG	AA	CC	TT	H1H1
228	4245	M244	Female	1630	1440	88.3436	1309	80.3067	1090	66.8712	173.28	15.8972	383.1	35.1468	142.42	13.0661	18.68	1.68489	--	CC	H1H1	AG	CT	CA	AG	GA	CA	AG	H1H2	CC	GG	GG	AA	CC	TT	H1H1
229	5255	M245	Female	1780	1590	89.3258	1478	83.0337	1231	69.1573	189.89	15.4257	434.89	35.3282	166.85	13.554	47.9	3.74541	--	CC	H1H1	GG	TT	CC	GG	AA	AA	GG	H1H1	CC	GG	GG	AA	CC	TT	H1H1
230	4409	M246	Female	1730	1546	89.3642	1427	82.4855	1207	69.7688	210.53	17.4424	412.03	34.1367	169.71	14.0605	32.98	2.65972	--	CC	H1H1	GG	TT	CC	GG	AA	AA	GG	H1H1	CC	GG	GG	AA	CC	TT	H1H1
231	4927	M247	Female	1840	1627	88.4239	1491	81.0326	1252	68.0435	190.32	15.2013	458.5	36.6214	168.31	13.4433	37.15	2.88174	NA	NA	NA	NA	NA	NA	NA	NA	NA	NA	NA	CC	GG	GG	AA	CC	TT	H1H1
232	3321	M248	Female	1720	1561	90.7558	1433	83.314	1212	70.4651	192	15.8416	440	36.3036	151	12.4587	45.58	3.62442	--	CC	H1H1	AG	CT	CA	AG	GA	CA	AG	H1H2	CC	GG	GG	AA	CC	TT	H1H1
233	4670	M249	Female	1670	1506	90.1796	1374	82.2754	1148	68.7425	168	14.6341	398	34.669	154	13.4146	37.23	3.14116	--	CC	H1H1	GG	TT	CC	GG	AA	AA	GG	H1H1	CC	GG	GG	AA	CC	TT	H1H1
234	4932	M250	Female	1600	1391	86.9375	1282	80.125	1086	67.875	174.47	16.0654	401.43	36.9641	157.81	14.5313	24.64	2.21854	--	CC	H1H1	GG	TT	CC	GG	AA	AA	GG	H1H1	CC	GG	GG	AA	CC	TT	H1H1
235	4696	M251	Female	1660	1497	90.1807	1396	84.0964	1164	70.1205	175.72	15.0962	389.92	33.4983	144.81	12.4407	47.18	3.89537	--	CC	H1H1	AG	CT	CA	AG	GA	CA	AG	H1H2	CC	GG	GG	AA	CC	TT	H1H1
236	4686	M252	Female	1710	1535	89.7661	1406	82.2222	1179	68.9474	198.29	16.8185	425.23	36.067	156.14	13.2434	29.92	2.47494	--	CC	H1H1	GG	TT	CC	GG	AA	AA	GG	H1H1	CC	GG	GG	AA	CC	TT	H1H1
237	4979	M253	Female	1790	1590	88.8268	1421	79.3855	1184	66.1453	186.69	15.7677	444.21	37.5177	158.36	13.375	29.94	2.46635	--	CC	H1H1	GG	TT	CC	GG	AA	AA	GG	H1H1	CC	GG	GG	AA	CC	TT	H1H1
238	4226	M254	Female	1610	1428	88.6957	1291	80.1863	1080	67.0807	181.32	16.7889	386.67	35.8028	147	13.6111	24.77	2.2421	A-	CC	NA	GG	TT	CC	GG	AA	CC	AA	NA	CC	GG	GG	AA	CC	TT	H1H1
239	5294	M255	Female	1760	1549	88.0114	1434	81.4773	1181	67.1023	184	15.58	411	34.801	150	12.7011	28.6	2.36442	--	CC	H1H1	GG	TT	CC	GG	AA	AA	GG	H1H1	CC	GG	GG	AA	CC	TT	H1H1
240	3256	M256	Female	1670	1484	88.8623	1371	82.0958	1142	68.3832	182.83	16.0096	391.56	34.2872	143.67	12.5806	45.7	3.84777	--	CC	H1H1	GG	TT	CC	GG	AA	AA	GG	H1H1	CC	GG	GG	AA	CC	TT	H1H1
241	5420	M257	Female	1650	1459	88.4242	1317	79.8182	1110	67.2727	191	17.2072	380.85	34.3108	162.97	14.682	14.92	1.32632	--	CC	H1H1	GG	TT	CC	GG	AA	AA	GG	H1H1	CC	GG	GG	AA	CC	TT	H1H1
242	2321	M258	Female	1730	1540	89.0173	1373	79.3642	1144	66.1272	173.05	15.1267	394.11	34.4502	133.92	11.7063	31.1	2.64658	--	CC	H1H1	AG	CT	CA	AG	AA	CA	AG	H1H3	CC	GG	GG	AA	CC	TT	H1H1
243	4988	M259	Female	1770	1600	90.3955	1457	82.3164	1190	67.2316	183.11	15.3874	417.46	35.0807	152.2	12.7899	54.84	4.40539	--	CC	H1H1	GG	TT	CC	GG	AA	AA	GG	H1H1	CC	GG	GG	AA	CC	TT	H1H1
244	4609	M260	Female	1650	1458	88.3636	1355	82.1212	1144	69.3333	197	17.2203	418	36.5385	149	13.0245	30.77	2.61924	--	CC	H1H1	GG	TT	CC	GG	AA	AA	GG	H1H1	CC	GG	GG	AA	CC	TT	H1H1
245	4610	M261	Female	1700	1501	88.2941	1359	79.9412	1131	66.5294	186.63	16.5013	411.12	36.3501	145.02	12.8223	39.07	3.33912	--	CC	H1H1	GG	TT	CC	GG	AA	AA	GG	H1H1	CC	GG	GG	AA	CC	TT	H1H1
246	4535	M262	Female	1590	1412	88.805	1294	81.3836	1082	68.0503	153.4	14.1774	394.37	36.4482	139.19	12.8641	37.47	3.34712	--	CC	H1H1	GG	TT	CC	GG	AA	AA	GG	H1H1	CC	GG	GG	AA	CC	TT	H1H1
247	2324	M263	Female	1670	1480	88.6228	1352	80.9581	1105	66.1677	161.9	14.6516	389.85	35.2805	136.75	12.3756	51.79	4.47704	--	CC	H1H1	AG	CT	CA	AG	GA	CA	AG	H1H2	CC	GG	GG	AA	CC	TT	H1H1
248	4370	M265	Female	1730	1530	88.4393	1387	80.1734	1159	66.9942	186.75	16.113	416.75	35.9577	152.85	13.1881	11	0.940171	--	CC	H1H1	GG	TT	CC	GG	AA	AA	GG	H1H1	NA	NA	NA	NA	NA	NA	NA
249	3677	M266	Female	1720	1525	88.6628	1383	80.407	1134	65.9302	175	15.4321	397	35.0088	154	13.5802	46.58	3.94552	A-	AC	H1H2	AG	NA	NA	NA	GA	CA	AG	NA	CA	GA	GC	AT	CT	TC	H1H2
250	4991	M267	Female	1740	1553	89.2529	1422	81.7241	1197	68.7931	172	14.3693	437	36.5079	146	12.1972	32.43	2.63781	--	CC	H1H1	AG	CT	CA	AG	GA	CA	AG	H1H2	CC	GG	GG	AA	CC	TT	H1H1
251	2328	M268	Female	1600	1422	88.875	1298	81.125	1083	67.6875	132.06	12.1939	386.08	35.6491	133.66	12.3416	37.1	3.3122	--	CC	H1H1	AG	CT	CA	AG	GA	CA	AG	H1H2	CC	GG	GG	AA	CC	TT	H1H1
252	5329	M269	Female	1730	1533	88.6127	1403	81.0983	1149	66.4162	167.27	14.5579	402.02	34.9887	143.72	12.5083	50.69	4.22526	--	CC	H1H1	GG	TT	CC	GG	AA	AA	GG	H1H1	CC	GG	GG	AA	CC	TT	H1H1
253	3365	M270	Female	1740	1544	88.7356	1395	80.1724	1168	67.1264	187.09	16.018	432.88	37.0616	157.4	13.476	26.36	2.20704	--	CC	H1H1	AG	CT	CA	AG	GA	CA	AG	H1H2	CC	GG	GG	AA	CC	TT	H1H1
254	4453	M271	Female	1710	1533	89.6491	1406	82.2222	1168	68.3041	191.98	16.4366	422.37	36.1618	159.39	13.6464	38.09	3.15814	--	CC	H1H1	GG	TT	CC	GG	AA	AA	GG	H1H1	CC	GG	GG	AA	CC	TT	H1H1
255	4299	M273	Female	1710	1535	89.7661	1404	82.1053	1179	68.9474	191.01	16.201	431.85	36.6285	148.23	12.5725	32.71	2.69949	--	CC	H1H1	GG	TT	CC	GG	AA	AA	GG	H1H1	CC	GG	GG	AA	CC	TT	H1H1
256	4446	M274	Female	1680	1459	86.8452	1347	80.1786	1128	67.1429	198.68	17.6135	393.6	34.8936	157	13.9184	32.73	2.81978	--	CC	H1H1	AG	CT	CA	AG	GA	CA	AG	H1H2	CC	GG	GG	AA	CC	TT	H1H1
257	4341	M275	Female	1720	1531	89.0116	1393	80.9884	1177	68.4302	206.77	17.5675	430.6	36.5845	168.62	14.3263	12.04	1.01258	A-	AC	H1H2	AG	NA	NA	NA	GA	CA	AG	NA	CA	GA	GC	AT	CT	TC	H1H2
258	3241	M276	Female	1680	1499	89.2262	1356	80.7143	1130	67.2619	173.72	15.3735	390.72	34.577	139.32	12.3292	46.74	3.97199	A-	AC	H1H2	AG	NA	NA	NA	GA	CA	AG	NA	CA	GA	GC	AT	CT	TC	H1H2
259	2835	M277	Female	1740	1550	89.0805	1410	81.0345	1166	67.0115	163.34	14.0086	440.64	37.7907	157.87	13.5395	42.37	3.50638	--	CC	H1H1	GG	TT	CC	GG	AA	AA	GG	H1H1	CC	GG	GG	AA	CC	TT	H1H1
260	3649	M278	Female	1710	1528	89.3567	1397	81.6959	1164	68.0702	183.43	15.7586	418.01	35.9115	161.22	13.8505	19.44	1.64267	--	CC	H1H1	AG	CT	CA	AG	GA	CA	AG	H1H2	CC	GG	GG	AA	CC	TT	H1H1
261	5632	M279	Female	1640	1483	90.4268	1355	82.622	1135	69.2073	176	15.5066	419	36.9163	157	13.8326	40.82	3.47162	--	CC	H1H1	AG	CT	CA	AG	GA	CA	AG	H1H2	CC	GG	GG	AA	CC	TT	H1H1
262	4339	M280	Female	1660	1498	90.241	1372	82.6506	1135	68.3735	170	14.978	400	35.2423	149	13.1278	44	3.73198	--	CC	H1H1	GG	TT	CC	GG	AA	AA	GG	H1H1	CC	GG	GG	AA	CC	TT	H1H1
263	5642	M281	Female	1660	1493	89.9398	1358	81.8072	1124	67.7108	173.53	15.4386	418.57	37.2393	145.55	12.9493	36.71	3.16272	A-	AC	H1H2	AA	CT	NA	NA	GG	CC	AA	NA	CC	GG	GG	AA	CC	TT	H1H1
264	4656	M282	Female	1530	1366	89.281	1224	80	1019	66.6013	160.75	15.7753	359.84	35.3131	152.78	14.9931	38.77	3.66526	--	CC	H1H1	GG	TT	CC	GG	AA	AA	GG	H1H1	CC	GG	GG	AA	CC	TT	H1H1
265	3586	M283	Female	1670	1478	88.503	1355	81.1377	1138	68.1437	186.13	16.3559	385.67	33.8902	147.49	12.9605	40.51	3.43739	--	CC	H1H1	AG	CT	CA	AG	GA	CA	AG	H1H2	CC	GG	GG	AA	CC	TT	H1H1
266	4778	M284	Female	1690	1483	87.7515	1352	80	1110	65.6805	194.89	17.5577	412.8	37.1892	131.76	11.8703	50.67	4.36558	--	CC	H1H1	AG	CT	CA	AG	GA	CA	AG	H1H2	CC	GG	GG	AA	CC	TT	H1H1
267	3587	M285	Female	1760	1532	87.0455	1395	79.2614	1171	66.5341	171.47	14.643	401.11	34.2536	157.8	13.4757	42.51	3.50306	--	CC	H1H1	AG	CT	CA	AG	GA	CA	AG	H1H2	CC	GG	GG	AA	CC	TT	H1H1
268	3239	M286	Female	1710	1523	89.0643	1418	82.924	1193	69.7661	153	12.8248	394.37	33.057	158.62	13.2959	32.98	2.69009	--	CC	H1H1	AG	CT	CA	AG	GA	CA	AG	H1H2	CC	GG	GG	AA	CC	TT	H1H1
269	4961	M287	Female	1730	1528	88.3237	1421	82.1387	1196	69.1329	201.26	16.8278	421.45	35.2383	149.61	12.5092	31.53	2.56857	--	CC	H1H1	AG	TT	CC	GG	AA	AA	GG	NA	CC	GG	GG	AA	CC	TT	H1H1
270	4493	M288	Female	1670	1476	88.3832	1332	79.7605	1116	66.8263	170	15.233	393	35.2151	144	12.9032	23.57	2.06832	A-	AC	H1H2	AG	NA	NA	NA	GA	CA	AG	NA	CC	GG	GG	AA	CC	TT	H1H1
271	4695	M289	Female	1620	1454	89.7531	1327	81.9136	1123	69.321	188.67	16.8005	393.99	35.0837	149.48	13.3108	41.99	3.60432	--	CC	H1H1	GG	TT	CC	GG	GG	CC	AA	NA	CC	GG	GG	AA	CC	TT	H1H1
272	4946	M290	Female	1780	1615	90.7303	1475	82.8652	1231	69.1573	199	16.1657	432	35.0934	151	12.2665	45.98	3.60068	--	CC	H1H1	GG	TT	CC	GG	AA	AA	GG	H1H1	CC	GG	GG	AA	CC	TT	H1H1
273	4947	M291	Female	1770	1585	89.548	1455	82.2034	1225	69.209	195.82	15.9853	439.09	35.8441	164.14	13.3992	46.47	3.65482	--	CC	H1H1	GG	TT	CC	GG	AA	AA	GG	H1H1	CC	GG	GG	AA	CC	TT	H1H1
274	4516	M292	Female	1720	1524	88.6047	1422	82.6744	1216	70.6977	188.95	15.5387	432.74	35.5872	174.73	14.3692	11.34	0.923949	A-	AC	H1H2	AG	NA	NA	NA	GA	CA	AG	NA	CC	GG	GG	AA	CC	TT	H1H1
275	3455	M293	Female	1730	1542	89.1329	1410	81.5029	1172	67.7457	153.12	13.0648	422.69	36.0657	152.96	13.0512	33.39	2.77006	--	CC	H1H1	GG	TT	CC	GG	AA	AA	GG	H1H1	CC	GG	GG	AA	CC	TT	H1H1
276	4635	M294	Female	1710	1495	87.4269	1386	81.0526	1168	68.3041	194.63	16.6635	413.33	35.3878	149.05	12.7611	40.19	3.32646	--	CC	H1H1	GG	TT	CC	GG	AA	AA	GG	H1H1	CC	GG	GG	AA	CC	TT	H1H1
277	5561	M295	Female	1780	1576	88.5393	1441	80.9551	1188	66.7416	218.79	18.4167	389.31	32.7702	155.1	13.0556	54.72	4.40324	--	CC	H1H1	GG	TT	CC	GG	AA	AA	GG	H1H1	CC	GG	GG	AA	CC	TT	H1H1
278	4776	M296	Female	1690	1504	88.9941	1377	81.4793	1135	67.1598	184.12	16.222	404.78	35.6634	141.87	12.4996	54.94	4.61704	--	CC	H1H1	AG	CT	CA	AG	GA	CA	AG	H1H2	CC	GG	GG	AA	CC	TT	H1H1
279	3381	M297	Female	1580	1424	90.1266	1242	78.6076	1013	64.1139	150.93	14.8993	357.27	35.2685	146.98	14.5094	18.01	1.74683	--	CC	H1H1	GG	TT	CC	GG	AA	AA	GG	H1H1	CC	GG	GG	AA	CC	TT	H1H1
280	5304	M298	Female	1660	1457	87.7711	1324	79.759	1086	65.4217	177	16.2983	383	35.267	143	13.1676	40	3.5524	--	CC	H1H1	AG	CT	CA	AG	AA	CA	AG	H1H3	CC	GG	GG	AA	CC	TT	H1H1
281	5560	M299	Female	1770	1569	88.6441	1462	82.5989	1234	69.7175	220	17.8282	434	35.1702	153	12.3987	36.62	2.88206	--	CC	H1H1	GG	TT	CC	GG	AA	AA	GG	H1H1	CC	GG	GG	AA	CC	TT	H1H1
282	4490	M300	Female	1630	1471	90.2454	1332	81.7178	1099	67.4233	182.73	16.6269	401.88	36.5678	149.86	13.636	15.92	1.42791	NA	NA	NA	NA	NA	NA	NA	GA	CA	AG	NA	CA	GA	GC	AT	CT	TC	H1H2
283	5360	M301	Female	1570	1397	88.9809	1291	82.2293	1082	68.9172	146	13.4935	381	35.2126	154	14.2329	41	3.65093	--	CC	H1H1	AG	CT	CA	AG	GA	CA	AG	H1H2	CC	GG	GG	AA	CC	TT	H1H1
284	4316	M302	Female	1740	1551	89.1379	1425	81.8966	1182	67.931	190.33	16.1024	428.24	36.2301	159.23	13.4712	44.88	3.65806	--	CC	H1H1	AG	CT	CA	AG	GA	CA	AG	H1H2	CC	GG	GG	AA	CC	TT	H1H1
285	5254	M303	Female	1660	1473	88.7349	1354	81.5663	1143	68.8554	182	15.923	439	38.4077	153	13.3858	30.75	2.61981	--	CC	H1H1	GG	TT	CC	GG	AA	AA	GG	H1H1	CC	GG	GG	AA	CC	TT	H1H1
286	2953	M304	Female	1700	1493	87.8235	1358	79.8824	1133	66.6471	173	15.2692	402	35.481	158	13.9453	46.6	3.95049	--	CC	H1H1	GG	TT	CC	GG	AA	AA	GG	H1H1	CC	GG	GG	AA	CC	TT	H1H1
287	5041	M305	Female	1820	1616	88.7912	1491	81.9231	1251	68.7363	201.08	16.0735	441.3	35.2758	158.29	12.6531	51.53	3.95615	--	CC	H1H1	AG	CT	CA	AG	GA	CA	AG	H1H2	CC	GG	GG	AA	CC	TT	H1H1
288	3261	M306	Female	1880	1699	90.3723	1562	83.0851	1305	69.4149	205.12	15.718	456.41	34.9739	158.86	12.1732	48.54	3.58615	--	CC	H1H1	GG	TT	CC	GG	AA	AA	GG	H1H1	CC	GG	GG	AA	CC	TT	H1H1
289	4422	M307	Female	1740	1567	90.0575	1427	82.0115	1181	67.8736	195.3	16.5368	421.33	35.6757	136.2	11.5326	57.58	4.64887	--	CC	H1H1	GG	TT	CC	GG	AA	AA	GG	H1H1	CC	GG	GG	AA	CC	TT	H1H1
290	5419	M308	Female	1550	1366	88.129	1259	81.2258	1049	67.6774	172.74	16.4671	373.51	35.6063	157.52	15.0162	18.66	1.74775	--	CC	H1H1	GG	TT	CC	GG	AA	AA	GG	H1H1	CC	GG	GG	AA	CC	TT	H1H1
291	5397	M309	Female	1670	1490	89.2216	1392	83.3533	1159	69.4012	180.41	15.566	380.5	32.83	140.67	12.1372	43.6	3.62548	--	CC	H1H1	GG	TT	CC	GG	AA	AA	GG	H1H1	CC	GG	GG	AA	CC	TT	H1H1
292	5211	M310	Female	1850	1669	90.2162	1527	82.5405	1273	68.8108	192.15	15.0943	439.36	34.5137	165.09	12.9686	47.56	3.6015	--	CC	H1H1	GG	TT	CC	GG	AA	AA	GG	H1H1	CC	GG	GG	AA	CC	TT	H1H1
293	4636	M311	Female	1640	1429	87.1341	1307	79.6951	1105	67.378	176.02	15.9294	390.89	35.3747	154.24	13.9584	28.35	2.50143	--	CC	H1H1	AG	CT	CA	AG	AA	CA	AG	H1H3	CC	GG	GG	AA	CC	TT	H1H1
294	3219	M312	Female	1740	1551	89.1379	1403	80.6322	1169	67.1839	214	18.3062	385	32.9341	155	13.2592	31.67	2.63769	--	CC	H1H1	AG	CT	CA	AG	AA	CA	AG	H1H3	CC	GG	GG	AA	CC	TT	H1H1
295	2975	M313	Female	1640	1464	89.2683	1347	82.1341	1119	68.2317	182	16.2645	404	36.1037	142	12.6899	60.86	5.15824	--	CC	H1H1	GG	TT	CC	GG	AA	AA	GG	H1H1	CC	GG	GG	AA	CC	TT	H1H1
296	5513	M314	Female	1820	1638	90	1502	82.5275	1260	69.2308	215.43	17.0976	435.26	34.5444	173.04	13.7333	38.75	2.98364	--	CC	H1H1	GG	TT	CC	GG	AA	AA	GG	H1H1	CC	GG	GG	AA	CC	TT	H1H1
297	2877	M315	Female	1670	1492	89.3413	1363	81.6168	1147	68.6826	181.9	15.8588	407.6	35.5362	146.02	12.7306	43.47	3.6515	--	CC	H1H1	GG	TT	CC	GG	AA	AA	GG	H1H1	CC	GG	GG	AA	CC	TT	H1H1
298	2454	M316	Female	1620	1413	87.2222	1294	79.8765	1077	66.4815	176.79	16.415	394	36.5831	143.35	13.3101	44.58	3.97475	--	CC	H1H1	GG	TT	CC	GG	AA	AA	GG	H1H1	CC	GG	GG	AA	CC	TT	H1H1
299	5512	M317	Female	1730	1534	88.6705	1415	81.7919	1181	68.2659	185.57	15.713	433.42	36.6994	161.53	13.6774	43.74	3.57137	--	CC	H1H1	GG	TT	CC	GG	AA	AA	GG	H1H1	CC	GG	GG	AA	CC	TT	H1H1
300	3539	M318	Female	1650	1471	89.1515	1334	80.8485	1128	68.3636	172.96	15.3333	403.83	35.8005	137.71	12.2083	27.54	2.3833	--	CC	H1H1	GG	TT	CC	GG	AA	AA	GG	H1H1	CC	GG	GG	AA	CC	TT	H1H1
301	4310	M319	Female	1700	1517	89.2353	1395	82.0588	1174	69.0588	188.01	16.0145	400.28	34.0954	159.38	13.5758	19.71	1.65115	--	CC	H1H1	AG	CT	CA	AG	GA	CA	AG	H1H2	CC	GG	GG	AA	CC	TT	H1H1
302	5545	M320	Female	1690	1520	89.9408	1391	82.3077	1167	69.0533	181	15.5099	420	35.9897	145	12.425	37.81	3.13825	--	CC	H1H1	AG	CT	CA	AG	AA	CA	AG	H1H3	CC	GG	GG	AA	CC	TT	H1H1
303	4376	M321	Female	1730	1527	88.2659	1410	81.5029	1180	68.2081	203	17.2034	424	35.9322	156	13.2203	45.99	3.75125	--	CC	H1H1	AG	CT	CA	AG	GA	CA	AG	H1H2	CC	GG	GG	AA	CC	TT	H1H1
304	4582	M322	Female	1570	1391	88.5987	1268	80.7643	1042	66.3694	156	14.9712	375	35.9885	131	12.572	39.74	3.67371	--	CC	H1H1	GG	TT	CC	GG	AA	AA	GG	H1H1	CC	GG	GG	AA	CC	TT	H1H1
305	5038	M323	Female	1690	1496	88.5207	1381	81.716	1167	69.0533	195.48	16.7506	408.17	34.976	148.29	12.7069	41.5	3.43401	--	CC	H1H1	AG	CT	CA	AG	GA	CA	AG	H1H2	CC	GG	GG	AA	CC	TT	H1H1
306	4345	M324	Female	1660	1482	89.2771	1343	80.9036	1111	66.9277	171	15.3915	381	34.2934	164	14.7615	28.7	2.51821	--	CC	H1H1	AG	CT	CA	AG	GA	CA	AG	H1H2	CC	GG	GG	AA	CC	TT	H1H1
307	2987	M325	Female	1350	1202	89.037	1099	81.4074	880	65.1852	110	12.5	307	34.8864	131	14.8864	10.25	1.15136	--	CC	H1H1	GG	TT	CC	GG	AA	AA	GG	H1H1	CC	GG	GG	AA	CC	TT	H1H1
308	5423	M326	Female	1720	1513	87.9651	1373	79.8256	1146	66.6279	186.71	16.2923	409.22	35.7086	161.44	14.0873	13.76	1.18645	--	CC	H1H1	GG	TT	CC	GG	AA	AA	GG	H1H1	CC	GG	GG	AA	CC	TT	H1H1
309	3392	M327	Female	1690	1514	89.5858	1394	82.4852	1173	69.4083	191.46	16.3223	446.11	38.0315	150.2	12.8048	42.24	3.47586	--	CC	H1H1	AG	CT	CA	AG	GA	CA	AG	H1H2	CC	GG	GG	AA	CC	TT	H1H1
310	4861	M328	Female	1650	1488	90.1818	1362	82.5455	1127	68.303	170.45	15.1242	392.3	34.8092	158.06	14.0248	26.04	2.25838	--	CC	H1H1	GG	TT	CC	GG	AA	AA	GG	H1H1	CC	GG	GG	AA	CC	TT	H1H1
311	4404	M329	Female	1750	1567	89.5429	1435	82	1207	68.9714	198	16.4043	422	34.9627	162	13.4217	37	2.97428	--	CC	H1H1	GG	TT	CC	GG	AA	AA	GG	H1H1	CC	GG	GG	AA	CC	TT	H1H1
312	4749	M330	Female	1650	1500	90.9091	1388	84.1212	1147	69.5152	180.18	15.7088	411.84	35.9058	149.31	13.0174	49.44	4.13226	--	CC	H1H1	GG	TT	CC	GG	AA	AA	GG	H1H1	CC	GG	GG	AA	CC	TT	H1H1
313	3508	M331	Female	1640	1471	89.6951	1369	83.4756	1156	70.4878	161	13.9273	417	36.0727	146	12.6298	42.12	3.51551	A-	AC	H1H2	AG	NA	NA	NA	GA	CA	AG	NA	CA	GA	GC	AT	CT	TC	H1H2
314	2878	M332	Female	1670	1489	89.1617	1373	82.2156	1161	69.521	177	15.2455	418	36.0034	156	13.4367	17.86	1.51502	--	CC	H1H1	GG	TT	CC	GG	AA	AA	GG	H1H1	CC	GG	GG	AA	CC	TT	H1H1
315	2518	M333	Female	1690	1505	89.0533	1372	81.1834	1153	68.2249	206	17.8664	383	33.2177	158	13.7034	34	2.86436	A-	AC	H1H2	AA	NA	NA	NA	GG	CC	AA	NA	CA	GA	GC	AT	CT	TC	H1H2
316	4876	M334	Female	1850	1658	89.6216	1522	82.2703	1278	69.0811	182.57	14.2856	451.03	35.2919	164.48	12.8701	39.3	2.98338	--	CC	H1H1	GG	TT	CC	GG	AA	AA	GG	H1H1	CC	GG	GG	AA	CC	TT	H1H1
317	3679	M335	Female	1670	1479	88.5629	1377	82.4551	1160	69.4611	183	15.7759	404	34.8276	159	13.7069	35.45	2.96541	A-	AC	H1H2	AG	NA	NA	NA	GA	CA	AG	NA	AA	AA	CC	TT	CC	CC	NA
318	3540	M336	Female	1680	1496	89.0476	1384	82.381	1157	68.869	179	15.471	411	35.5229	141	12.1867	53.44	4.41492	--	CC	H1H1	GG	TT	CC	GG	AA	AA	GG	H1H1	CC	GG	GG	AA	CC	TT	H1H1
319	3433	M337	Female	1630	1447	88.773	1343	82.3926	1130	69.3252	193	17.0796	399	35.3097	150	13.2743	31.59	2.71955	--	CC	H1H1	GG	TT	CC	GG	AA	AA	GG	H1H1	CC	GG	GG	AA	CC	TT	H1H1
320	3011	M338	Female	1690	1517	89.7633	1392	82.3669	1145	67.7515	180.7	15.7817	391.04	34.152	155.9	13.6157	49.47	4.14159	--	CC	H1H1	GG	TT	CC	GG	AA	AA	GG	H1H1	CC	GG	GG	AA	CC	TT	H1H1
321	5293	M339	Female	1630	1454	89.2025	1324	81.227	1079	66.1963	164	15.1993	368	34.1057	140	12.975	53.79	4.74845	--	CC	H1H1	GG	TT	CC	GG	AA	AA	GG	H1H1	CC	GG	GG	AA	CC	TT	H1H1
322	2947	M340	Female	1780	1567	88.0337	1443	81.0674	1236	69.4382	210	16.9903	396	32.0388	157	12.7023	NA	NA	--	CC	H1H1	AG	CT	CA	AG	AA	NA	NA	NA	CC	GG	GG	AA	CC	TT	H1H1
323	4537	M341	Female	1710	1509	88.2456	1370	80.117	1127	65.9064	185.28	16.4401	394.79	35.0302	161.68	14.3461	36.56	3.14208	--	CC	H1H1	AG	CT	CA	AG	GA	CA	AG	H1H2	CC	GG	GG	AA	CC	TT	H1H1
324	3432	M342	Female	1740	1566	90	1435	82.4713	1198	68.8506	201	16.778	430	35.8932	150	12.5209	51.05	4.08711	--	CC	H1H1	GG	TT	CC	GG	AA	AA	GG	H1H1	CC	GG	GG	AA	CC	TT	H1H1
325	4300	M343	Female	1720	1506	87.5581	1384	80.4651	1154	67.093	171	14.818	422	36.5685	158	13.6915	25.27	2.14285	--	CC	H1H1	GG	TT	CC	GG	AA	AA	GG	H1H1	CC	GG	GG	AA	CC	TT	H1H1
326	3572	M344	Female	1790	1608	89.8324	1482	82.7933	1240	69.2737	195.06	15.7306	427.87	34.5056	158.17	12.7556	38.98	3.04774	--	CC	H1H1	GG	TT	CC	GG	AA	AA	GG	H1H1	CC	GG	GG	AA	CC	TT	H1H1
327	2395	M345	Female	1770	1573	88.8701	1433	80.9605	1200	67.7966	201.32	16.7767	410.97	34.2475	160.48	13.3733	46.84	3.7567	--	CC	H1H1	GG	TT	CC	GG	AA	AA	GG	H1H1	CC	GG	GG	AA	CC	TT	H1H1
328	5634	M346	Female	1670	1488	89.1018	1354	81.0778	1126	67.4251	168	14.9201	415	36.8561	147	13.0551	37.89	3.25546	--	CC	H1H1	GG	TT	CC	GG	AA	AA	GG	H1H1	CC	GG	GG	AA	CC	TT	H1H1
329	5635	M347	Female	1700	1543	90.7647	1425	83.8235	1182	69.5294	157.9	13.3587	408.7	34.577	149.86	12.6785	50.17	4.07168	--	CC	H1H1	GG	TT	CC	GG	AA	AA	GG	H1H1	CC	GG	GG	AA	CC	TT	H1H1
330	4309	M348	Female	1680	1473	87.6786	1358	80.8333	1148	68.3333	196	17.0732	405	35.2787	150	13.0662	36.59	3.08883	--	CC	H1H1	AG	CT	CA	AG	GA	CA	AG	H1H2	CC	GG	GG	AA	CC	TT	H1H1
331	5521	M349	Female	1770	1551	87.6271	1406	79.435	1167	65.9322	169.66	14.5381	412.32	35.3316	153.18	13.126	27.06	2.26622	--	CC	H1H1	GG	TT	CC	GG	AA	AA	GG	H1H1	CC	GG	GG	AA	CC	TT	H1H1
332	3507	M350	Female	1740	1555	89.3678	1419	81.5517	1202	69.0805	190.98	15.8885	430	35.7737	150.45	12.5166	34.7	2.80585	--	CC	H1H1	AG	TT	CA	AG	GA	CA	AG	NA	CC	GG	GG	AA	CC	TT	H1H1
333	3639	M351	Female	1670	1468	87.9042	1331	79.7006	1097	65.6886	171	15.588	387	35.278	146	13.309	39.37	3.46454	--	CC	H1H1	GG	TT	CC	GG	AA	AA	GG	H1H1	CC	GG	GG	AA	CC	TT	H1H1
334	5519	M352	Female	1810	1621	89.558	1479	81.7127	1223	67.5691	191.21	15.6345	437.38	35.7629	159.03	13.0033	39.25	3.10953	--	CC	H1H1	GG	TT	CC	GG	AA	AA	GG	H1H1	CC	GG	GG	AA	CC	TT	H1H1
335	4246	M353	Female	1720	1530	88.9535	1386	80.5814	1160	67.4419	205	17.6724	386	33.2759	151	13.0172	33.58	2.81338	--	CC	H1H1	AA	CC	AA	AA	GG	CC	AA	H2H2	CC	GG	GG	AA	CC	TT	H1H1
336	3596	M354	Female	1580	1383	87.5316	1261	79.8101	1047	66.2658	162.54	15.5244	372.52	35.5798	140.38	13.4078	29.37	2.72862	--	CC	H1H1	GG	TT	CC	GG	AA	AA	GG	H1H1	CC	GG	GG	AA	CC	TT	H1H1
337	2990	M355	Female	1620	1465	90.4321	1357	83.7654	1164	71.8519	178.16	15.3058	367.33	31.5576	160.98	13.8299	12.59	1.07004	--	CC	H1H1	GG	TT	CC	GG	AA	AA	GG	H1H1	CC	GG	GG	AA	CC	TT	H1H1
338	5235	M356	Female	1630	1448	88.8344	1323	81.1656	1097	67.3006	161.61	14.732	412.08	37.5643	149.68	13.6445	16.38	1.4712	--	CC	H1H1	GG	TT	CC	GG	AA	AA	GG	H1H1	CC	GG	GG	AA	CC	TT	H1H1
339	4347	M357	Female	1790	1599	89.3296	1464	81.7877	1241	69.3296	192	15.4714	416	33.5214	167	13.4569	28.54	2.24806	--	CC	H1H1	AG	CT	CA	AG	GA	CA	AG	H1H2	CC	GG	GG	AA	CC	TT	H1H1
340	3454	M358	Female	1690	1492	88.284	1351	79.9408	1118	66.1538	160.11	14.3211	411.95	36.847	151.13	13.5179	37.32	3.23027	--	CC	H1H1	GG	TT	CC	GG	AA	AA	GG	H1H1	CC	GG	GG	AA	CC	TT	H1H1
341	3414	M359	Female	1700	1506	88.5882	1402	82.4706	1194	70.2353	183.58	15.3752	413.32	34.6164	165.16	13.8325	29.54	2.41431	--	CC	H1H1	AG	CT	CA	AG	GA	CA	AG	H1H2	CC	GG	GG	AA	CC	TT	H1H1
342	2383	M360	Female	1660	1486	89.5181	1387	83.5542	1195	71.988	220	18.41	442	36.9874	164	13.7238	30.4	2.48082	--	CC	H1H1	AG	CT	CA	AG	GA	CA	AG	H1H2	CC	GG	GG	AA	CC	TT	H1H1
343	7606	L361	Male	2210	1990	90.0452	1798	81.3575	1490	67.4208	239.22	16.055	557.9	37.443	217.92	14.6255	28.74	1.89236	A-	AC	H1H2	AG	NA	NA	NA	GA	CA	AG	NA	CA	GA	GC	AT	CT	TC	H1H2
344	7195	L362	Male	2190	1950	89.0411	1817	82.968	1531	69.9087	254.26	16.6074	552.81	36.1078	189.86	12.401	28.39	1.82058	--	CC	H1H1	AG	CT	CA	AG	GA	CA	AG	H1H2	CC	GG	GG	AA	CC	TT	H1H1
345	6415	L363	Male	2250	2012	89.4222	1855	82.4444	1536	68.2667	248.08	16.151	556.08	36.2031	202.59	13.1895	16.81	1.08255	--	CC	H1H1	AG	CT	CA	AG	GA	CA	AG	H1H2	CC	GG	GG	AA	CC	TT	H1H1
346	6707	L364	Male	2310	2032	87.9654	1887	81.6883	1571	68.0087	235.47	14.9885	576.09	36.6703	207.07	13.1808	22.45	1.40889	--	CC	H1H1	GG	TT	CC	GG	AA	AA	GG	H1H1	CC	GG	GG	TT	CC	TT	NA
347	8135	L365	Male	2180	1930	88.5321	1778	81.5596	1473	67.5688	221.05	15.0068	520.57	35.3408	194.42	13.1989	16.43	1.10311	--	CC	H1H1	GG	TT	CC	GG	AA	AA	GG	H1H1	CC	GG	GG	AA	CC	TT	H1H1
348	7671	L366	Male	2220	2027	91.3063	1867	84.0991	1552	69.9099	233.92	15.0722	576.37	37.1372	216.28	13.9356	34.34	2.16473	--	CC	H1H1	GG	TT	CC	GG	AA	AA	GG	H1H1	NA	NA	NA	NA	NA	NA	NA
349	7609	L367	Male	2230	2020	90.583	1826	81.8834	1508	67.6233	223.58	14.8263	547.29	36.2924	208.43	13.8216	19.73	1.29146	--	CC	H1H1	AG	CT	CA	AG	GA	CA	AG	H1H2	CC	GG	GG	AA	CC	TT	H1H1
350	8326	L368	Male	2300	2130	92.6087	1944	84.5217	1617	70.3043	234.37	14.4941	625.65	38.692	205.06	12.6815	19.13	1.16922	A-	AC	H1H2	AG	NA	NA	NA	GA	CA	AG	NA	AA	AA	CC	TT	TT	CC	H2H2
351	6462	L369	Male	2310	2089	90.4329	1932	83.6364	1619	70.0866	266.78	16.4781	586.27	36.2119	193.14	11.9296	30.6	1.855	--	CC	H1H1	GG	TT	CC	GG	AA	AA	GG	H1H1	NA	NA	NA	NA	NA	NA	NA
352	8398	L370	Male	2210	2019	91.3575	1852	83.8009	1545	69.9095	260.11	16.8356	575.92	37.2764	203.06	13.143	21.22	1.35485	--	CC	H1H1	GG	TT	CC	GG	AA	AA	GG	H1H1	NA	NA	NA	NA	NA	NA	NA
353	7743	L371	Male	2290	2044	89.2576	1882	82.1834	1566	68.3843	201.13	12.8436	578.17	36.9202	218.08	13.9259	34.37	2.14763	--	CC	H1H1	GG	TT	CC	GG	AA	AA	GG	H1H1	NA	NA	NA	NA	NA	NA	NA
354	6575	L372	Male	2150	1950	90.6977	1806	84	1526	70.9767	225.59	14.7831	537.97	35.2536	197.53	12.9443	32.4	2.07906	--	CC	H1H1	GG	NA	CC	GG	AA	AA	GG	NA	NA	NA	NA	NA	NA	NA	NA
355	8140	L373	Male	2270	2045	90.0881	1872	82.467	1597	70.3524	267.88	16.774	579.75	36.3024	214.2	13.4126	5.29	0.330152	--	CC	H1H1	AG	CT	CA	AG	GA	CA	AG	H1H2	NA	NA	NA	NA	NA	NA	NA
356	8064	L374	Male	2330	2103	90.2575	1955	83.9056	1619	69.485	244.63	15.1099	592.57	36.601	206.99	12.7851	31.24	1.89306	--	CC	H1H1	AG	TT	CA	AG	AA	CA	AG	NA	NA	NA	NA	NA	NA	NA	NA
357	7380	L375	Male	2050	1842	89.8537	1680	81.9512	1389	67.7561	209.81	15.1051	496.38	35.7365	180.25	12.977	23.14	1.63865	A-	AC	H1H2	AG	NA	NA	NA	GA	CA	AG	NA	CA	GA	GC	AT	CT	TC	H1H2
358	6611	L376	Male	2150	1972	91.7209	1838	85.4884	1546	71.907	251.07	16.24	549.39	35.5362	197.87	12.7988	25.25	1.607	--	CC	H1H1	GG	TT	CC	GG	AA	AA	GG	H1H1	NA	NA	NA	NA	NA	NA	NA
359	8084	L377	Male	2150	1927	89.6279	1725	80.2326	1402	65.2093	208.7	14.8859	528.64	37.7061	184.76	13.1783	29.87	2.08608	--	CC	H1H1	GG	TT	CC	GG	AA	AA	GG	H1H1	CC	GG	GG	AA	CC	TT	H1H1
360	8160	L378	Male	2280	2033	89.1667	1877	82.3246	1587	69.6053	264.65	16.6761	583.52	36.7687	210.2	13.2451	NA	NA	--	CC	H1H1	GG	TT	CC	GG	AA	AA	GG	H1H1	NA	NA	NA	NA	NA	NA	NA
361	8217	L379	Male	2310	2071	89.6537	1900	82.2511	1579	68.355	222.66	14.1013	589.73	37.3483	213.22	13.5035	28.25	1.75766	--	CC	H1H1	GG	TT	CC	GG	AA	AA	GG	H1H1	NA	NA	NA	NA	NA	NA	NA
362	6202	L380	Male	2340	2096	89.5726	1914	81.7949	1589	67.906	226.85	14.2763	597.65	37.6117	208.91	13.1473	39.94	2.4519	--	CC	H1H1	GG	TT	CC	GG	AA	AA	GG	H1H1	NA	NA	NA	NA	NA	NA	NA
363	7536	L381	Male	2200	1995	90.6818	1823	82.8636	1512	68.7273	229.91	15.2057	559.04	36.9735	199.94	13.2235	29.93	1.94107	--	CC	H1H1	GG	TT	CC	GG	AA	AA	GG	H1H1	NA	NA	NA	NA	NA	NA	NA
364	6643	L382	Male	2270	2043	90	1894	83.4361	1590	70.0441	273	17.1698	581	36.5409	221	13.8994	8.39	0.524903	--	CC	H1H1	AG	CT	CA	AG	GA	CA	AG	H1H2	NA	NA	NA	NA	NA	NA	NA
365	7669	L383	Male	2190	1967	89.8174	1796	82.0091	1507	68.8128	250.52	16.6238	554.31	36.7823	219.61	14.5727	29.29	1.90654	--	CC	H1H1	AG	CT	CA	AG	GA	CA	AG	H1H2	CC	GG	GG	AA	CC	TT	H1H1
366	7282	L384	Male	2140	1944	90.8411	1778	83.0841	1489	69.5794	241.53	16.221	564.9	37.9382	200.19	13.4446	33.58	2.20547	--	CC	H1H1	AG	CT	CA	AG	GA	CA	AG	H1H2	CC	GG	GG	AA	CC	TT	H1H1
367	6655	L385	Male	2120	1872	88.3019	1682	79.3396	1376	64.9057	209	15.189	492.46	35.7892	197.95	14.3859	29.15	2.07451	--	CC	H1H1	GG	TT	CC	GG	AA	AA	GG	H1H1	CC	GG	GG	AA	CC	TT	H1H1
368	6350	L386	Male	2280	2055	90.1316	1829	80.2193	1486	65.1754	218.76	14.7214	544.76	36.6595	194.28	13.074	41.91	2.74296	--	CC	H1H1	GG	TT	CC	GG	AA	AA	GG	H1H1	CC	GG	GG	AA	CC	TT	H1H1
369	6979	L387	Male	2380	2118	88.9916	1924	80.8403	1579	66.3445	230.51	14.5985	578.03	36.6073	202.14	12.8018	41.85	2.58198	--	CC	H1H1	GG	TT	CC	GG	AA	AA	GG	H1H1	CC	GG	GG	AA	CC	TT	H1H1
370	8359	L388	Male	2290	2051	89.5633	1873	81.7904	1554	67.8603	224.88	14.471	585.21	37.6583	210.43	13.5412	29.41	1.85738	--	CC	H1H1	AG	CT	CA	AG	GA	CA	AG	H1H2	CC	GG	GG	AA	CC	TT	H1H1
371	8417	L389	Male	2210	1993	90.181	1833	82.9412	1550	70.1357	237.84	15.3445	571.28	36.8568	191.11	12.3297	37.48	2.36097	--	CC	H1H1	GG	TT	CC	GG	AA	AA	GG	H1H1	CC	GG	GG	AA	CC	TT	H1H1
372	7749	L390	Male	2310	2086	90.303	1893	81.9481	1564	67.7056	246.87	15.7845	590.86	37.7788	210.28	13.445	38.32	2.39153	--	CC	H1H1	GG	TT	CC	GG	AA	AA	GG	H1H1	CC	GG	GG	AA	CC	TT	H1H1
373	6799	L391	Male	2370	2148	90.6329	1973	83.2489	1664	70.211	269.83	16.2157	601.46	36.1454	210.21	12.6328	40.06	2.35086	--	CC	H1H1	GG	TT	CC	GG	AA	AA	GG	H1H1	CC	GG	GG	AA	CC	TT	H1H1
374	6874	L392	Male	2220	1978	89.0991	1856	83.6036	1543	69.5045	230.45	14.9352	579.28	37.5424	203.1	13.1627	48.9	3.0718	--	CC	H1H1	AG	CT	CA	AG	GA	CA	AG	H1H2	CC	GG	GG	AA	CC	TT	H1H1
375	7701	L393	Male	1570	1421	90.5096	1309	83.3758	1040	66.242	141.26	13.5827	390.8	37.5769	162.01	15.5779	8.48	0.80879	A-	AC	H1H2	AG	NA	NA	NA	GA	CA	AG	NA	CA	GA	GC	AT	CT	TC	H1H2
376	8093	L394	Male	2250	2016	89.6	1856	82.4889	1552	68.9778	236.8	15.2577	556.77	35.8744	203.04	13.0825	30.91	1.95273	A-	AC	H1H2	AG	NA	NA	NA	GA	CA	AG	NA	AA	AA	CC	TT	TT	CC	H2H2
377	6530	L395	Male	2190	1979	90.3653	1812	82.7397	1506	68.7671	182.9	12.1448	538.98	35.7888	216.42	14.3705	31.83	2.0698	--	CC	H1H1	GG	TT	CC	GG	AA	AA	GG	H1H1	CC	GG	GG	AA	CC	TT	H1H1
378	6489	L396	Male	2430	2196	90.3704	1995	82.0988	1608	66.1728	190.46	11.8445	596.64	37.1045	213.69	13.2892	56.95	3.42052	--	CC	H1H1	GG	TT	CC	GG	AA	AA	GG	H1H1	CC	GG	GG	AA	CC	TT	H1H1
379	7518	L397	Male	2220	1954	88.018	1793	80.7658	1490	67.1171	227.98	15.3007	545.82	36.6322	212.87	14.2866	27.5	1.81219	--	CC	H1H1	AA	CC	AA	AA	GG	CC	AA	H2H2	CC	GG	GG	AA	CC	TT	H1H1
380	6542	L398	Male	2270	1991	87.7093	1840	81.0573	1528	67.3128	181.3	11.8652	558.76	36.5681	223.57	14.6315	43.82	2.78785	--	CC	H1H1	GG	TT	CC	GG	AA	AA	GG	H1H1	CC	GG	GG	AA	CC	TT	H1H1
381	7968	L399	Male	2260	2046	90.531	1883	83.3186	1556	68.8496	224.14	14.4049	578.87	37.2024	205.52	13.2082	45.79	2.85868	--	CC	H1H1	AG	CT	CA	AG	GA	CA	AG	H1H2	CC	GG	GG	AA	CC	TT	H1H1
382	7642	L400	Male	2230	1964	88.0717	1802	80.8072	1485	66.5919	224.26	15.1017	561.76	37.829	187.18	12.6047	29.63	1.95625	--	CC	H1H1	GG	TT	CC	GG	AA	AA	GG	H1H1	CC	GG	GG	AA	CC	TT	H1H1
383	6783	L401	Male	2230	2010	90.1345	1847	82.8251	1546	69.3274	230.31	14.8972	574.49	37.1598	210.97	13.6462	28.62	1.81758	--	CC	H1H1	AG	CT	CA	AG	GA	CA	AG	H1H2	CC	GG	GG	AA	CC	TT	H1H1
384	6761	L402	Male	2220	1985	89.4144	1810	81.5315	1499	67.5225	247.72	16.5257	555.33	37.0467	177.79	11.8606	52.22	3.36638	--	CC	H1H1	GG	TT	CC	GG	AA	AA	GG	H1H1	CC	GG	GG	AA	CC	TT	H1H1
385	7788	L403	Male	2260	2057	91.0177	1891	83.6726	1587	70.2212	237.93	14.9924	557.05	35.1008	199.84	12.5923	45.23	2.77106	--	CC	H1H1	GG	TT	CC	GG	AA	AA	GG	H1H1	CC	GG	GG	AA	CC	TT	H1H1
386	6234	L404	Male	2010	1800	89.5522	1660	82.5871	1371	68.209	211.65	15.4376	477.77	34.8483	190.72	13.911	24.81	1.77746	--	CC	H1H1	GG	TT	CC	GG	AA	AA	GG	H1H1	CC	GG	GG	AA	CC	TT	H1H1
387	8233	L405	Male	2180	1984	91.0092	1831	83.9908	1505	69.0367	223.03	14.8193	542.59	36.0525	201.86	13.4126	25.42	1.66098	--	CC	H1H1	GG	TT	CC	GG	AA	AA	GG	H1H1	CC	GG	GG	AA	CC	TT	H1H1
388	6115	L406	Male	2240	1985	88.6161	1850	82.5893	1554	69.375	248.51	15.9916	555.13	35.7227	213.64	13.7477	30.63	1.93294	--	CC	H1H1	GG	TT	CC	GG	AA	AA	GG	H1H1	CC	GG	GG	AA	CC	TT	H1H1
389	7353	L407	Male	2250	1977	87.8667	1843	81.9111	1558	69.2444	281.59	18.0738	564.62	36.2401	210.2	13.4917	23.01	1.4554	--	CC	H1H1	AG	CT	CA	AG	GA	CA	AG	H1H2	CC	GG	GG	AA	CC	TT	H1H1
390	7267	L408	Male	2160	1950	90.2778	1799	83.287	1503	69.5833	208.16	13.8496	553.95	36.8563	211.38	14.0639	33.38	2.17264	--	CC	H1H1	AA	CC	AA	AA	GG	CC	AA	H2H2	CC	GG	GG	AA	CC	TT	H1H1
391	6349	L455	Male	2350	2157	91.7872	1985	84.4681	1681	77.9323	280.46	16.6841	607.22	36.1225	208.22	12.3867	18.51	1.08914	--	CC	H1H1	AG	CT	CA	AG	GA	CA	AG	H1H2	NA	NA	NA	NA	NA	NA	NA
392	8474	L456	Male	2230	1973	88.4753	1814	81.3453	1496	75.8236	219	14.639	565.68	37.8128	211.09	14.1103	23.87	1.57053	--	CC	H1H1	GG	TT	CC	GG	AA	AA	GG	H1H1	NA	NA	NA	NA	NA	NA	NA
393	7915	L459	Male	2140	1959	91.5421	1765	82.4766	1465	74.7831	213.51	14.5741	507.47	34.6396	190.09	12.9754	45.4	3.00583	--	CC	H1H1	AA	CC	AA	AA	GG	CC	AA	H2H2	NA	NA	NA	NA	NA	NA	NA
394	7816	L461	Male	2060	1864	90.4854	1722	83.5922	1445	77.5215	223.29	15.4526	530.2	36.692	200.26	13.8588	33.75	2.28233	--	CC	H1H1	GG	TT	CC	GG	AA	AA	GG	H1H1	NA	NA	NA	NA	NA	NA	NA
395	6986	L462	Male	2020	1835	90.8416	1659	82.1287	1365	74.3869	219.47	16.0784	506.51	37.107	181.81	13.3194	32.5	2.32558	--	CC	H1H1	GG	TT	CC	GG	AA	AA	GG	H1H1	NA	NA	NA	NA	NA	NA	NA
396	7622	L463	Male	2130	1928	90.5164	1773	83.2394	1487	77.1266	228.06	15.3369	573.14	38.5434	199.31	13.4035	10.06	0.671984	--	CC	H1H1	GG	TT	CC	GG	AA	AA	GG	H1H1	NA	NA	NA	NA	NA	NA	NA
397	6764	L464	Male	2270	2126	93.6564	1975	87.0044	1635	76.905	270.34	16.5346	594.97	36.3896	212.65	13.0061	54.09	3.20232	--	CC	H1H1	GG	TT	CC	GG	AA	AA	GG	H1H1	NA	NA	NA	NA	NA	NA	NA
398	6423	L468	Male	2250	2007	89.2	1884	83.7333	1584	78.9238	267.78	16.9053	545.87	34.4615	221.28	13.9697	20.47	1.27581	--	CC	H1H1	GG	TT	CC	GG	AA	AA	GG	H1H1	NA	NA	NA	NA	NA	NA	NA
399	6971	L469	Male	2180	1917	87.9358	1785	81.8807	1508	78.6646	233	15.4509	555	36.8037	209	13.8594	32.51	2.11034	--	CC	H1H1	AG	CT	CA	AG	GA	CA	AG	H1H2	NA	NA	NA	NA	NA	NA	NA
400	6155	L470	Male	2170	1944	89.5853	1797	82.8111	1491	76.6975	233.63	15.6693	547.6	36.727	206.64	13.8592	33.04	2.16792	--	CC	H1H1	AG	CT	CA	AG	GA	CA	AG	H1H2	NA	NA	NA	NA	NA	NA	NA
401	6451	L471	Male	2160	1917	88.75	1771	81.9907	1487	77.5691	241.57	16.2455	541.72	36.4304	210.41	14.15	6.82	0.456548	--	CC	H1H1	GG	TT	CC	GG	AA	AA	GG	H1H1	NA	NA	NA	NA	NA	NA	NA
402	7187	L472	Male	2230	1946	87.2646	1808	81.0762	1504	77.2867	246	16.3564	523	34.7739	188	12.5	45.89	2.96086	--	CC	H1H1	GG	TT	CC	GG	AA	AA	GG	H1H1	NA	NA	NA	NA	NA	NA	NA
403	8309	L473	Male	2420	2117	87.4793	1953	80.7025	1618	76.4289	257.49	15.9141	587.39	36.3035	212.6	13.1397	21.5	1.31138	--	CC	H1H1	GG	TT	CC	GG	AA	AA	GG	H1H1	NA	NA	NA	NA	NA	NA	NA
404	8382	L474	Male	1710	1564	91.462	1436	83.9766	1153	73.7212	163	14.137	442.4	38.3695	174	15.0911	5.61	0.484201	--	CC	H1H1	GG	TT	CC	GG	AA	AA	GG	H1H1	NA	NA	NA	NA	NA	NA	NA
405	7021	L475	Male	2190	1922	87.7626	1770	80.8219	1472	76.5869	217	14.7418	531	36.0734	185	12.5679	25.11	1.67723	--	CC	H1H1	AG	CT	CA	AG	GA	CA	AG	H1H2	NA	NA	NA	NA	NA	NA	NA
406	7150	L476	Male	2330	2085	89.485	1909	81.9313	1596	76.5468	260.38	16.3145	609.02	38.1591	204.19	12.7939	37.59	2.30107	--	CC	H1H1	GG	TT	CC	GG	AA	AA	GG	H1H1	NA	NA	NA	NA	NA	NA	NA
407	7463	L477	Male	2110	1883	89.2417	1725	81.7536	1440	76.4737	201.94	14.0236	518.17	35.984	181.27	12.5882	37.97	2.56906	--	CC	H1H1	AG	CT	CA	AG	GA	CA	AG	H1H2	NA	NA	NA	NA	NA	NA	NA
408	8223	L478	Male	2180	1951	89.4954	1755	80.5046	1412	72.3731	168.08	11.9037	542.06	38.3895	208.66	14.7776	37.05	2.55685	--	CC	H1H1	GG	TT	CC	GG	AA	AA	GG	H1H1	CC	GG	GG	AA	CC	TT	H1H1
409	7878	L479	Male	2240	2034	90.8036	1860	83.0357	1563	76.8437	237.42	15.19	595.79	38.1184	208.24	13.3231	24.78	1.56067	--	CC	H1H1	GG	TT	CC	GG	AA	AA	GG	H1H1	CC	GG	GG	AA	CC	TT	H1H1
410	7169	L480	Male	2180	2028	93.0275	1855	85.0917	1514	74.6548	229.2	15.1387	527.75	34.858	198.62	13.1189	83	5.19724	--	CC	H1H1	GG	TT	CC	GG	AA	AA	GG	H1H1	NA	NA	NA	NA	NA	NA	NA
411	7941	L481	Male	2080	1907	91.6827	1733	83.3173	1432	75.0918	245.16	17.1201	494.66	34.5433	195.57	13.6571	49.02	3.30988	--	CC	H1H1	GG	TT	CC	GG	AA	AA	GG	H1H1	CC	GG	GG	AA	CC	TT	H1H1
412	6623	L482	Male	2170	1992	91.7972	1842	84.8848	1535	77.0582	232.63	15.155	538.28	35.0671	198.55	12.9349	44.85	2.83888	--	CC	H1H1	AG	CT	CA	AG	GA	CA	AG	H1H2	CC	GG	GG	AA	CC	TT	H1H1
413	6191	L483	Male	2270	2066	91.0132	1864	82.1145	1535	74.2982	235.98	15.3733	579.22	37.7342	211.2	13.759	11.6	0.750032	--	CC	H1H1	AG	CT	CA	AG	GA	CA	AG	H1H2	CC	GG	GG	AA	CC	TT	H1H1
414	7198	L484	Male	2160	1899	87.9167	1730	80.0926	1453	76.514	212.79	14.6449	520.71	35.8369	194.75	13.4033	14.72	1.00292	--	CC	H1H1	AG	CT	CA	AG	GA	CA	AG	H1H2	CC	GG	GG	AA	CC	TT	H1H1
415	7874	L485	Male	2200	1994	90.6364	1812	82.3636	1492	74.8245	237.88	15.9437	543.37	36.4189	192.26	12.8861	49.97	3.24066	--	CC	H1H1	GG	TT	CC	GG	AA	AA	GG	H1H1	NA	NA	NA	NA	NA	NA	NA
416	7366	L487	Male	2160	1947	90.1389	1787	82.7315	1482	76.1171	241.36	16.2861	523.04	35.2928	186.19	12.5634	37.55	2.47113	--	CC	H1H1	GG	TT	CC	GG	AA	AA	GG	H1H1	CC	GG	GG	AA	CC	TT	H1H1
417	6181	L488	Male	2240	2018	90.0893	1832	81.7857	1531	75.8672	232.56	15.1901	552.28	36.0732	188.1	12.2861	35.96	2.29489	--	CC	H1H1	AG	CT	CA	AG	GA	CA	AG	H1H2	CC	GG	GG	AA	CC	TT	H1H1
418	6691	L489	Male	2310	2062	89.2641	1922	83.2035	1603	77.7401	254.04	15.8478	614.88	38.3581	207.43	12.9401	25.58	1.57069	--	CC	H1H1	AG	CT	CA	AG	GA	CA	AG	H1H2	CC	GG	GG	AA	CC	TT	H1H1
419	6273	L490	Male	2280	2037	89.3421	1896	83.1579	1598	78.4487	252	15.7697	583	36.4831	208	13.0163	44.37	2.70158	--	CC	H1H1	GG	TT	CC	GG	AA	AA	GG	H1H1	CC	GG	GG	AA	CC	TT	H1H1
420	8243	L491	Male	2380	2110	88.6555	1932	81.1765	1607	76.1611	230	14.3124	584	36.341	208	12.9434	40.14	2.43695	--	CC	H1H1	GG	TT	CC	GG	AA	AA	GG	H1H1	CC	GG	GG	AA	CC	TT	H1H1
421	6661	L492	Male	2220	1931	86.982	1805	81.3063	1501	77.7317	242	16.1226	562	37.4417	209	13.9241	15.29	1.00838	A-	AC	H1H2	AG	NA	NA	NA	GA	CA	AG	NA	CA	GA	GC	AT	CT	TC	H1H2
422	6260	L493	Male	2140	1857	86.7757	1678	78.4112	1374	73.9903	215.51	15.6849	489.57	35.631	198.94	14.4789	39.78	2.81373	--	CC	H1H1	GG	TT	CC	GG	AA	AA	GG	H1H1	CC	GG	GG	AA	CC	TT	H1H1
423	7913	L494	Male	2270	2034	89.6035	1889	83.2159	1579	77.6303	249.05	15.7726	573.89	36.3452	217.94	13.8024	23.21	1.44862	--	CC	H1H1	AG	CT	CA	AG	GA	CA	AG	H1H2	CC	GG	GG	AA	CC	TT	H1H1
425	7653	L496	Male	2300	2077	90.3043	1912	83.1304	1574	75.7824	237.66	15.0991	574.11	36.4746	212.26	13.4854	62.09	3.79502	--	CC	H1H1	AG	CT	CA	AG	GA	CA	AG	H1H2	CC	GG	GG	AA	CC	TT	H1H1
426	7344	L497	Male	2330	2082	89.3562	1949	83.6481	1658	79.635	318	19.1797	584	35.2232	210	12.6659	33.56	1.98397	--	CC	H1H1	GG	TT	CC	GG	AA	AA	GG	H1H1	CC	GG	GG	AA	CC	TT	H1H1
427	7427	L498	Male	2250	2007	89.2	1865	82.8889	1553	77.3792	263.47	16.9652	577.19	37.1661	213.07	13.7199	10.73	0.68618	--	CC	H1H1	AG	CT	CA	AG	GA	AA	GG	NA	CC	GG	GG	AA	CC	TT	H1H1
428	6869	L499	Male	2250	1938	86.1333	1801	80.0444	1509	77.8638	226	14.9768	538	35.6528	212	14.049	15.68	1.02841	--	CC	H1H1	GG	TT	CC	GG	AA	AA	GG	H1H1	CC	GG	GG	AA	CC	TT	H1H1
429	7851	L500	Male	2210	1997	90.362	1860	84.1629	1537	76.9654	255.87	16.6474	585.93	38.1217	228.23	14.8491	26.68	1.70623	--	CC	H1H1	GG	TT	CC	GG	AA	AA	GG	H1H1	CC	GG	GG	AA	CC	TT	H1H1
430	8037	L501	Male	2340	2080	88.8889	1921	82.094	1599	76.875	230.21	14.3971	592.83	37.075	207.72	12.9906	31.77	1.94816	A-	AC	H1H2	AA	NA	NA	NA	GA	CA	AG	NA	CA	GA	GC	AT	CT	TC	H1H2
431	8172	L502	Male	2240	2027	90.4911	1861	83.0804	1553	76.6157	228.58	14.7186	593.96	38.246	206.2	13.2775	15.77	1.00525	--	CC	H1H1	AG	CT	CA	AG	AA	CA	AG	H1H3	CC	GG	GG	AA	CC	TT	H1H1
432	7051	L504	Male	2290	2030	88.6463	1888	82.4454	1577	77.6847	234	14.8383	595	37.7299	225	14.2676	22.03	1.37771	--	CC	H1H1	GG	TT	CC	GG	AA	AA	GG	H1H1	CC	GG	GG	AA	CC	TT	H1H1

## Sheet: Sheet3
Hepatic Vanin-1 mRNA expression and carcass traits
Vanin-1	LW	DW	DWP	EW	EWP	EWG	EWGP	BMW	BMWP	TW	TWP	WW	WWP	AFW	AFWP
0.315086	2200	1981	90.0455	1820	82.7273	1552	70.5455	326	21.0052	523	33.6985	187	12.049	50.85	3.17247
2.0054	2400	2262	94.25	2064	86	1663	69.2917	341	20.5051	625	37.5827	186	11.1846	99.05	5.62129
1.83109	1970	1816	92.1827	1653	83.9086	1376	69.8477	222	16.1337	486	35.3198	167	12.1366	89.76	6.12379
0.990185	2210	1998	90.4072	1862	84.2534	1611	72.8959	343	21.2911	551	34.2024	190	11.7939	45.22	2.73031
1.3356	2405	2199	91.4345	2045	85.0312	1728	71.8503	331	19.1551	629	36.4005	207	11.9792	84.4	4.65681
1.46827	2010	1831	91.0945	1679	83.5323	1391	69.204	241	17.3257	487	35.0108	152	10.9274	101.65	6.81004
0.368734	2180	1992	91.3761	1834	84.1284	1543	70.7798	275	17.8224	555	35.9689	190	12.3137	103.7	6.29744
3.75847	2430	2273	93.5391	2141	88.107	1734	71.358	315	18.1661	650	37.4856	178	10.2653	155	8.2054
1.64003	2280	2112	92.6316	1952	85.614	1632	71.579	291	17.8309	557	34.1299	169	10.3554	125.45	7.13818
3.75847	2430	2273	93.5391	2141	88.107	1734	71.358	315	18.1661	650	37.4856	178	10.2653	155	8.2054
0.654271	2125	1945	91.5294	1776	83.5765	1507	70.9176	301	19.9735	523	34.7047	163	10.8162	80.46	5.06847
2.46529	2770	2584	93.2852	2361	85.2347	1970	71.1191	374	18.9848	649	32.9442	214	10.8629	124.91	5.96255
1.27548	2355	2204	93.5881	2079	88.2802	1661	70.5308	315	18.9645	581	34.9789	235	14.1481	115.92	6.52365
1.15591	2720	2525	92.8309	2313	85.0368	1891	69.5221	315	16.6578	667	35.2723	193	10.2062	192	9.21748
0.647306	1915	1777	92.7937	1643	85.7963	1453	75.8747	250	17.2058	530	36.4763	164	11.287	62.37	4.11583
0.629689	2185	2009	91.9451	1827	83.6156	1574	72.0366	351	22.2999	529	33.6086	190	12.0712	49.81	3.06748
2.05023	2245	2021	90.0223	1857	82.7172	1589	70.7795	354	22.2782	556	34.9906	194	12.2089	53.68	3.26783
0.306336	2090	1925	92.1053	1770	84.689	1489	71.244	299	20.0806	534	35.863	171	11.4842	63.98	4.11982
0.633837	2395	2211	92.3173	2061	86.0543	1730	72.2338	311	17.9769	628	36.3006	182	10.5202	115.18	6.24221
0.531312	2325	2121	91.2258	1953	84	1624	69.8495	320	19.7044	569	35.0369	179	11.0222	98.25	5.70475
1.25024	2200	2023	91.9545	1875	85.2273	1576	71.6364	290	18.401	530	33.6294	165	10.4695	99.18	5.92056
0.678165	2290	2134	93.1878	1950	85.1528	1578	68.9083	316	20.0253	572	36.2484	195	12.3574	72.03	4.36538
0.78248	2220	1927	86.8018	1738	78.2883	1436	64.6847	254	17.688	521	36.2813	159	11.0724	104.48	6.7823
0.414627	2500	2359	94.36	2179	87.16	1723	68.92	345	20.0232	659	38.2472	197	11.4336	122.6	6.64283
1.33563	2375	2196	92.4632	2012	84.7158	1706	71.8316	349	20.4572	580	33.9977	191	11.1958	95.96	5.32531
1.32085	2010	1806	89.8508	1672	83.1841	1410	70.1492	257	18.2269	509	36.0993	169	11.9858	60.6	4.12077
0.840223	2320	2123	91.5086	1956	84.3103	1616	69.6552	302	18.6881	600	37.1287	190	11.7574	113.65	6.57069
0.70044	2400	2243	93.4583	2010	83.75	1726	71.9167	340	19.6987	601	34.8204	195	11.2978	54.79	3.07672
0.788518	2260	2067	91.4602	1907	84.3805	1572	69.5575	296	18.8295	588	37.4046	170	10.8142	86.09	5.19212
0.99818	2285	2139	93.6105	1941	84.9453	1648	72.1225	309	18.75	600	36.4078	186	11.2864	73.66	4.27843
0.757457	2340	2151	91.9231	1982	84.7009	1676	71.6239	300	17.8998	593	35.3819	158	9.42721	101.82	5.72724
3.29803	2210	2079	94.0724	1884	85.2489	1591	71.9909	293	18.4161	568	35.7008	179	11.2508	89.3	5.31453
0.823567	2095	1936	92.4105	1808	86.3007	1513	72.2196	314	20.7535	517	34.1705	185	12.2274	78.71	4.945
2.62024	2335	2161	92.5482	2001	85.6959	1630	69.8073	287	17.6074	527	32.3313	178	10.9202	157.86	8.82955
0.984211	1890	1698	89.8413	1538	81.3757	1267	67.037	261	20.5998	424	33.4649	182	14.3646	15.15	1.18161
0.672164	2460	2281	92.7236	2101	85.4065	1699	69.065	302	17.7752	611	35.9623	210	12.3602	67.9	3.84289
0.226269	2365	2212	93.5307	2037	86.1311	1732	73.2347	324	18.7067	620	35.7968	179	10.3349	100.42	5.48018
0.466729	2080	1915	92.0673	1766	84.9039	1490	71.6346	278	18.6577	509	34.1611	158	10.604	73.95	4.72841
1.50888	2235	2019	90.3356	1867	83.5347	1593	71.2752	328	20.5901	579	36.3465	183	11.4878	77.76	4.65417
3.64486	2555	2397	93.8161	2211	86.5362	1886	73.8161	363	19.2471	646	34.2524	215	11.3998	100.23	5.04624
2.65017	2220	2092	94.2342	1918	86.3964	1581	71.2162	317	20.0506	517	32.7008	171	10.8159	148.2	8.57044
1.68366	2345	2142	91.3433	1966	83.838	1630	69.5096	292	17.9141	563	34.5399	180	11.0429	97.81	5.66092
2.44279	2165	1956	90.3464	1818	83.9723	1499	69.2379	316	21.0807	564	37.6251	182	12.1414	125.64	7.73341
1.25887	2050	1872	91.3171	1711	83.4634	1378	67.2195	231	16.7634	505	36.6473	156	11.3208	111.4	7.47952
0.604998	2080	1910	91.8269	1766	84.9039	1475	70.9135	247	16.7458	504	34.1695	171	11.5932	92.02	5.87229
0.512847	2160	1996	92.4074	1829	84.6759	1556	72.037	312	20.0514	497	31.9409	197	12.6607	46.94	2.92837
1.19806	2385	2162	90.6499	2006	84.109	1722	72.2013	321	18.6411	628	36.4692	199	11.5563	64.56	3.61365
