# Supplementary material for: VNN1 Gene Expression and Polymorphisms Associated with Chicken Carcass Traits
Source: Animals (Basel). 2024 Jun 26;14(13):1888. doi: 10.3390/ani14131888 (PMC11240768; doi:10.3390/ani14131888)
Supplement: Supplementary file 1 [file animals-14-01888-s001.zip › Supplementary Tables.xlsx]

## Sheet: Table S1
Association between SNPs and carcass traits
SNPs	LW	DW	DWP	EW	EWP	EWG	EWGP	BMW	BMWP	TW	TWP	WW	WWP	AFW	AFWP
rs16283693	0.1788	2.89e-06	2.56e-06	1.49e-05	0.0007321	7.46e-07	0.001266	1.49e-05	0.00163	0.5855	0.0178	0.168	0.1419	1.45e-09	4.55e-08
rs16283694	0.7667	0.0038	0.000697	0.00229	0.003434	0.0022	0.2854	0.00307	0.006568	0.6731	0.02454	0.6542	0.07542	6.81e-05	0.00188
rs313332806	0.345	0.0121	0.0195	0.0389	0.1906	0.00485	0.2477	0.000852	0.2206	0.5188	0.1092	0.3302	0.298	0.00325	0.00408
rs16283697	0.659	0.754	0.607	0.496	0.9833	0.451	0.3934	0.433	0.198	0.9962	0.1359	0.6225	0.07656	0.516	0.294
rs738527022	0.9285	0.0479	0.00241	0.161	0.0881	0.0729	0.5444	0.119	0.01695	0.8273	0.02781	0.9116	0.0455	0.0191	0.126
rs315414930	0.8317	0.0191	0.000513	0.147	0.06679	0.115	0.1784	0.109	0.01663	0.3982	0.07056	0.7467	0.1022	0.0108	0.0864
rs732101949	0.4264	0.0433	0.000553	0.187	0.04733	0.154	0.2955	0.33	0.03085	0.502	0.07245	0.4481	0.09015	0.0106	0.163
rs735639580	0.5651	0.0301	0.000333	0.157	0.04268	0.153	0.3011	0.22	0.0213	0.5609	0.06598	0.5703	0.0843	0.0131	0.142
C56889810T	0.877	0.833	0.741	0.608	0.4998	0.816	0.2373	0.739	0.4196	0.8193	0.1614	0.8033	0.1277	0.903	0.84
rs1059454729	0.81	0.889	0.844	0.626	0.5348	0.841	0.2928	0.838	0.3726	0.6588	0.1116	0.7157	0.08315	0.906	0.846
rs317230140	0.4869	0.0178	0.00388	0.122	0.1819	0.0138	0.08735	0.00596	0.006957	0.5398	0.05395	0.5602	0.1048	0.0127	0.037
C56889913G	0.7591	0.806	0.545	0.153	0.299	0.676	0.9107	0.479	0.3512	0.7885	0.4083	0.6004	0.3	0.484	0.356
T56890010C	0.6974	0.763	0.564	0.147	0.301	0.7	0.7707	0.368	0.2874	0.7467	0.3418	0.588	0.2519	0.515	0.354
G56890028A	0.1905	0.508	0.812	0.529	0.9416	0.268	0.7843	0.501	0.8537	0.4858	0.9212	0.2883	0.9928	0.766	0.296
rs731237306	0.7086	0.824	0.475	0.23	0.4727	0.913	0.4946	0.248	0.5261	0.7516	0.637	0.5542	0.4348	0.452	0.319
C56890154T	0.8418	0.858	0.499	0.173	0.3271	0.765	0.6055	0.261	0.5035	0.6778	0.2466	0.6279	0.1497	0.449	0.351
rs16283703	0.3215	0.736	0.456	0.273	0.01963	0.895	0.7342	0.0664	0.6577	0.3284	0.4466	0.3496	0.3735	0.614	0.707
rs317648691	0.7433	0.0453	0.00548	0.147	0.1213	0.0357	0.1483	0.086	0.01047	0.7838	0.04299	0.8787	0.06921	0.0216	0.0835
rs315560057	0.7433	0.0453	0.00548	0.147	0.1213	0.0357	0.1483	0.086	0.01047	0.7838	0.04299	0.8787	0.06921	0.0216	0.0835
A56906727T	0.186	0.724	0.595	0.376	0.7112	0.878	0.4888	0.657	0.5188	0.4306	0.5109	0.3351	0.5857	0.881	0.39
rs314492304	0.2778	0.154	0.273	0.235	0.01313	0.496	0.2737	0.517	0.6779	0.2766	0.1369	0.2411	0.2336	0.533	0.236
rs734035893	0.2293	0.0261	0.249	0.13	0.899	0.0144	0.05227	0.158	0.1419	0.3003	0.7833	0.01502	0.4288	0.0732	0.0914
rs738952872	0.308	0.73	0.771	0.389	0.6142	0.997	0.2153	0.939	0.7526	0.3284	0.4274	0.3337	0.5055	0.88	0.526
rs739619029	0.308	0.73	0.771	0.389	0.6142	0.997	0.2153	0.939	0.7526	0.3284	0.4274	0.3337	0.5055	0.88	0.526
rs732603803	0.2693	0.765	0.767	0.297	0.4695	0.938	0.9085	0.737	0.5472	0.6345	0.5584	0.4223	0.5756	0.863	0.533
rs732200076	0.2693	0.765	0.767	0.297	0.4695	0.938	0.9085	0.737	0.5472	0.6345	0.5584	0.4223	0.5756	0.863	0.533
A56907254G	0.3967	0.429	0.628	0.666	0.2686	0.208	0.7247	0.823	0.5211	0.7068	0.09474	0.3503	0.1151	0.614	0.478
rs730937100	0.3635	0.000144	1.18e-05	0.00117	0.005454	0.000272	0.01339	4.76e-05	0.12	0.7811	0.131	0.6628	0.4988	1.93e-05	5.12e-05
rs314708583	0.214	0.00025	0.000133	0.00214	0.02044	0.000882	0.007497	2.17e-05	0.05218	0.4749	0.358	0.351	0.9479	0.000105	0.000114
T56907387C	0.142	0.0536	0.106	0.868	0.3993	0.0288	0.6625	0.693	0.4924	0.7295	0.01689	0.08332	0.0318	0.359	0.224
rs735640639	0.6428	0.000834	0.000125	0.00295	0.01109	0.000508	0.0609	0.000152	0.1286	0.9064	0.1956	0.8333	0.583	5.29e-05	0.000374
rs739066967	0.4994	0.00145	0.000382	0.00355	0.0146	0.00187	0.0188	1.37e-05	0.05592	0.7031	0.2689	0.5557	0.7518	0.000167	0.000721
rs731721017	0.5627	0.000194	2.44e-05	0.000284	0.001427	0.000146	0.006191	5.71e-05	0.1117	0.9366	0.1197	0.8069	0.4655	3.16e-06	3.86e-05
rs735069986	0.229	0.11	0.239	0.938	0.2722	0.0893	0.9629	0.553	0.5656	0.6544	0.04141	0.1031	0.0792	0.37	0.265
rs732782882	0.2536	4.76e-05	7.02e-06	0.000958	0.009303	0.000122	0.01004	2.18e-05	0.03775	0.9771	0.1804	0.4792	0.6571	1.08e-05	1.72e-05
rs734452255	0.2638	0.0706	0.106	0.0437	0.0001258	0.725	0.6321	0.119	0.2004	0.1271	0.3105	0.2339	0.4258	0.955	0.218
rs736763713	0.4637	0.102	0.127	0.45	0.05721	0.17	0.8357	0.478	0.5703	0.2349	0.1435	0.2266	0.2053	0.0395	0.25
rs741366906	0.4783	0.888	0.168	0.0787	0.1563	0.194	0.9381	0.805	0.8061	0.2547	0.7185	0.41	0.8046	0.153	0.347
rs314199309	0.5207	0.983	0.128	0.141	0.2658	0.184	0.8321	0.825	0.6269	0.244	0.8407	0.4891	0.9339	0.158	0.379

## Sheet: Table S2
MEAN ± SD of traits by genotypes of SNPs
	rs16283693				rs16283694				rs313332806				rs16283697				rs738527022				rs315414930				rs732101949				rs735639580				C56889810T				rs1059454729				rs317230140				C56889913G				T56890010C
	genotype	count	mean	sd	genotype	count	mean	sd	genotype	count	mean	sd	genotype	count	mean	sd	genotype	count	mean	sd	genotype	count	mean	sd	genotype	count	mean	sd	genotype	count	mean	sd	genotype	count	mean	sd	genotype	count	mean	sd	genotype	count	mean	sd	genotype	count	mean	sd	genotype
LW	AA	1	2220	NA	AA	3	1833.33	354.06	AA	1	1755	NA	AA	286	1790.47	235.95	AA	22	1798.41	247.686	CC	16	1811.88	237.43	AA	15	1829.67	234.463	AA	15	1829.67	234.463	CC	2	1632.5	152.028	AA	1	1525	NA	AA	259	1793.01	238.169	CC	333	1797.01	239.529	CC
	AC	37	1761.89	218.684	AG	91	1796.87	235.124	AC	36	1781.11	232.281	GA	124	1801.9	240.19	AG	153	1796.93	233.912	CT	123	1797.68	235.414	CA	126	1801.23	237.707	AG	125	1800.6	239.191	CT	57	1813.16	247.728	GA	57	1814.39	247.179	GA	146	1797.74	235.088	CG	86	1771.86	223.116	TC
	CC	386	1795.63	237.407	GG	330	1792.45	236.549	CC	387	1794.96	237.35	GG	14	1786.79	226.509	GG	245	1792.86	239.493	TT	250	1792.12	238.852	CC	248	1791.45	238.453	GG	249	1791.81	237.72	TT	365	1791.53	235.027	GG	366	1791.2	234.791	GG	21	1763.57	223.742	GG	6	1888.33	242.129	TT
DW	AA	1	1993	NA	AA	3	1640	322.433	AA	1	1566	NA	AA	286	1588.27	221.838	AA	22	1596.45	231.098	CC	16	1611.81	220.581	AA	15	1625	221.698	AA	15	1625	221.698	CC	2	1456	134.35	AA	1	1361	NA	AA	259	1590.65	224.025	CC	333	1593.88	224.821	CC
	AC	37	1560.97	206.589	AG	91	1592.34	219.727	AC	36	1578.5	219.74	GA	124	1598.69	226.568	AG	153	1594.38	220.549	CT	123	1595.07	221.601	CA	126	1598.03	224.046	AG	125	1597.63	225.431	CT	57	1607.47	231.531	GA	57	1608.72	231.024	GA	146	1594.79	221.086	CG	86	1574.15	212.632	TC
	CC	386	1593.17	223.259	GG	330	1590.57	223.014	CC	387	1592.56	223.179	GG	14	1587.86	210.201	GG	245	1590.57	225.095	TT	250	1589.76	224.412	CC	248	1589.18	224.203	GG	249	1589.42	223.515	TT	365	1589.52	221.45	GG	366	1589.22	221.221	GG	21	1567.19	210.938	GG	6	1670.67	223.632	TT
DWP	AA	1	0.897748	NA	AA	3	0.894171	0.00309806	AA	1	0.892308	NA	AA	286	0.886332	0.0139307	AA	22	0.887033	0.0151738	CC	16	0.889127	0.0135434	AA	15	0.887388	0.0120288	AA	15	0.887388	0.0120288	CC	2	0.891919	0.000763467	AA	1	0.892459	NA	AA	259	0.886384	0.0138701	CC	333	0.88623	0.0139492	CC
	AC	37	0.885294	0.014415	AG	91	0.885552	0.0141288	AC	36	0.885466	0.0147461	GA	124	0.886429	0.0133175	AG	153	0.886542	0.013101	CT	123	0.886558	0.0130391	CA	126	0.886424	0.0130399	AG	125	0.886501	0.0130266	CT	57	0.885875	0.0142542	GA	57	0.885966	0.0142728	GA	146	0.8864	0.0132913	CG	86	0.887618	0.0131809	TC
	CC	386	0.886504	0.0136916	GG	330	0.886595	0.0136819	CC	387	0.886499	0.0136718	GG	14	0.888284	0.0142963	GG	245	0.886415	0.0140423	TT	250	0.886339	0.0139486	CC	248	0.886337	0.014055	GG	249	0.886299	0.0140568	TT	365	0.886481	0.0137054	GG	366	0.88648	0.0136866	GG	21	0.887985	0.0154826	GG	6	0.884269	0.0102589	TT
EW	AA	1	0	NA	AA	3	875.667	764.215	AA	1	1408	NA	AA	286	1446.19	223.882	AA	22	1370.18	368.106	CC	16	1350.06	406.905	AA	15	1356.87	420.243	AA	15	1356.87	420.243	CC	2	1311	130.108	AA	1	1219	NA	AA	259	1454.83	210.72	CC	333	1452.76	224.961	CC
	AC	37	1428.7	190.979	AG	91	1457.34	207.715	AC	36	1394.42	306.581	GA	124	1464.97	214.147	AG	153	1460.92	207.482	CT	123	1461.53	209.032	CA	126	1464.44	211.739	AG	125	1464.58	212.816	CT	57	1470.7	220.087	GA	57	1471.6	219.7	GA	146	1461.35	207.657	CG	86	1439.45	200.747	TC
	CC	386	1457.5	210.397	GG	330	1455.19	209.517	CC	387	1456.98	210.324	GG	14	1442.36	203.487	GG	245	1454.44	211.494	TT	250	1453.77	211.003	CC	248	1453.18	210.671	GG	249	1453.15	210.129	TT	365	1449.33	220.539	GG	366	1449.07	220.296	GG	21	1336.33	353.998	GG	6	1536.17	213.148	TT
EWP	AA	1	0	NA	AA	3	0.533874	0.462351	AA	1	0.802279	NA	AA	286	0.807473	0.0512219	AA	22	0.769326	0.172674	CC	16	0.755466	0.202154	AA	15	0.751979	0.208751	AA	15	0.751979	0.208751	CC	2	0.802833	0.00493389	AA	1	0.799344	NA	AA	259	0.810391	0.0184948	CC	333	0.808042	0.047987	CC
	AC	37	0.810196	0.0147819	AG	91	0.810096	0.0175105	AC	36	0.787743	0.135859	GA	124	0.81192	0.0184539	AG	153	0.812052	0.0176019	CT	123	0.812021	0.0181844	CA	126	0.81197	0.0182973	AG	125	0.812327	0.0179431	CT	57	0.809999	0.0188965	GA	57	0.809942	0.0189027	GA	146	0.811969	0.0176819	CG	86	0.811352	0.0185647	TC
	CC	386	0.810682	0.01853	GG	330	0.810849	0.0184699	CC	387	0.810696	0.018509	GG	14	0.806084	0.0179868	GG	245	0.810254	0.0187209	TT	250	0.810215	0.0186183	CC	248	0.810188	0.0187159	GG	249	0.810016	0.0188658	TT	365	0.808561	0.0461562	GG	366	0.808564	0.0460929	GG	21	0.766753	0.176507	GG	6	0.812629	0.0159679	TT
EWG	AA	1	0	NA	AA	3	727	633.103	AA	1	1157	NA	AA	286	1205	186.067	AA	22	1141.77	306.524	CC	16	1123.56	338.347	AA	15	1128.33	349.664	AA	15	1128.33	349.664	CC	2	1096.5	102.53	AA	1	1024	NA	AA	259	1212.11	175.064	CC	333	1210.82	187.064	CC
	AC	37	1192.3	159.197	AG	91	1216.98	172.822	AC	36	1163.69	255.754	GA	124	1224.6	179.609	AG	153	1220.68	173.89	CT	123	1221.54	175.667	CA	126	1224.16	177.519	AG	125	1224.24	178.459	CT	57	1228.21	182.701	GA	57	1229.33	182.126	GA	146	1221.01	174.082	CG	86	1203.36	169.455	TC
	CC	386	1215.51	175.355	GG	330	1213.26	174.697	CC	387	1215.12	175.278	GG	14	1201.43	168.427	GG	245	1211.69	175.634	TT	250	1211.12	174.995	CC	248	1210.58	174.998	GG	249	1210.6	174.529	TT	365	1208.49	183.921	GG	366	1208.21	183.748	GG	21	1114.24	294.789	GG	6	1279	178.296	TT
EWGP	AA	1	0	NA	AA	3	0.443578	0.384199	AA	1	0.659259	NA	AA	286	0.680153	0.0510936	AA	22	0.64791	0.147893	CC	16	0.632764	0.170522	AA	15	0.629554	0.176006	AA	15	0.629554	0.176006	CC	2	0.671657	0.000257154	AA	1	0.671475	NA	AA	259	0.682851	0.0319904	CC	333	0.681015	0.0488084	CC
	AC	37	0.681188	0.0264634	AG	91	0.683088	0.028964	AC	36	0.662594	0.116701	GA	124	0.687609	0.0335037	AG	153	0.686389	0.031745	CT	123	0.687638	0.0334993	CA	126	0.687513	0.0331987	AG	125	0.68786	0.0331092	CT	57	0.684837	0.0312472	GA	57	0.685015	0.0311415	GA	146	0.686769	0.0323144	CG	86	0.687048	0.0345814	TC
	CC	386	0.684063	0.0324043	GG	330	0.684123	0.0327752	CC	387	0.684082	0.0323454	GG	14	0.676068	0.0260492	GG	245	0.682834	0.0322619	TT	250	0.68265	0.0319722	CC	248	0.682648	0.0321691	GG	249	0.682494	0.0321932	TT	365	0.681844	0.0480644	GG	366	0.681789	0.0480101	GG	21	0.642437	0.149096	GG	6	0.676557	0.0142124	TT
BMW	AA	1	0	NA	AA	3	106.893	95.3054	AA	1	137.68	NA	AA	286	188.21	31.3657	AA	22	176.478	46.0148	CC	16	171.321	51.4276	AA	15	171.041	53.22	AA	15	171.041	53.22	CC	2	198.5	21.9203	AA	1	183	NA	AA	259	189.392	29.8014	CC	333	189.462	31.9919	CC
	AC	37	188.333	24.1865	AG	91	192.708	30.1669	AC	36	183.406	39.8533	GA	124	193.673	32.0403	AG	153	193.188	30.7298	CT	123	193.459	31.7958	CA	126	193.988	31.7042	AG	125	193.954	31.8683	CT	57	194.2	33.1506	GA	57	195.114	32.9618	GA	146	192.603	30.9211	CG	86	189.938	29.3258	TC
	CC	386	190.359	30.5086	GG	330	189.666	29.9019	CC	387	190.456	30.3557	GG	14	185.961	21.8186	GG	245	188.924	30.0957	TT	250	189.022	29.9469	CC	248	188.819	29.9737	GG	249	188.857	29.8985	TT	365	188.988	31.1022	GG	366	188.914	31.0918	GG	21	173.856	45.4967	GG	6	198.037	19.7435	TT
BMWP	AA	1	0	NA	AA	3	0.0992361	0.0909796	AA	1	0.118997	NA	AA	286	0.155814	0.0154122	AA	22	0.148336	0.0360756	CC	16	0.143575	0.0410601	AA	15	0.142023	0.0420127	AA	15	0.142023	0.0420127	CC	2	0.180887	0.00307698	AA	1	0.178711	NA	AA	259	0.15642	0.0122409	CC	333	0.156146	0.015366	CC
	AC	37	0.158337	0.0110755	AG	91	0.158501	0.0134196	AC	36	0.153587	0.0285724	GA	124	0.158167	0.0129244	AG	153	0.158318	0.0127522	CT	123	0.158364	0.013105	CA	126	0.158496	0.0130414	AG	125	0.158456	0.0130856	CT	57	0.158162	0.0144588	GA	57	0.158803	0.0147408	GA	146	0.157765	0.0126633	CG	86	0.157903	0.0115459	TC
	CC	386	0.156723	0.0126628	GG	330	0.156462	0.0120563	CC	387	0.156862	0.0125143	GG	14	0.155586	0.012562	GG	245	0.156061	0.0122277	TT	250	0.15622	0.0121846	CC	248	0.156118	0.012182	GG	249	0.156147	0.0121666	TT	365	0.1561	0.014607	GG	366	0.156074	0.0145955	GG	21	0.149271	0.0371891	GG	6	0.155847	0.0125684	TT
TW	AA	1	0	NA	AA	3	248.49	215.637	AA	1	386.47	NA	AA	286	429.779	73.9101	AA	22	404.281	113.344	CC	16	396.244	122.954	AA	15	398.327	126.977	AA	15	398.327	126.977	CC	2	372	18.3848	AA	1	359	NA	AA	259	432.046	70.2737	CC	333	431.896	74.7041	CC
	AC	37	427.031	67.4038	AG	91	434.083	72.4883	AC	36	416.517	98.5956	GA	124	434.24	74.4254	AG	153	433.458	72.6551	CT	123	433.101	73.0739	CA	126	434.007	73.8519	AG	125	433.782	74.3771	CT	57	436.78	75.6129	GA	57	436.695	75.6694	GA	146	434.244	72.5236	CG	86	425.874	69.344	TC
	CC	386	432.425	71.1241	GG	330	431.724	70.4175	CC	387	432.39	71.035	GG	14	425.245	66.7298	GG	245	432.17	70.2868	TT	250	431.963	70.1869	CC	248	431.67	70.0646	GG	249	431.792	69.8057	TT	365	430.344	73.5432	GG	366	430.233	73.4729	GG	21	393.35	107.445	GG	6	452.9	78.8381	TT
TWP	AA	1	0	NA	AA	3	0.228205	0.197804	AA	1	0.334028	NA	AA	286	0.354754	0.0245428	AA	22	0.337362	0.0765225	CC	16	0.33011	0.0889419	AA	15	0.328988	0.0919462	AA	15	0.328988	0.0919462	CC	2	0.339964	0.0150222	AA	1	0.350586	NA	AA	259	0.355803	0.0127097	CC	333	0.354916	0.0233158	CC
	AC	37	0.357356	0.012934	AG	91	0.355766	0.0139022	AC	36	0.34715	0.0609183	GA	124	0.353685	0.0142682	AG	153	0.35418	0.0139993	CT	123	0.353665	0.0145527	CA	126	0.353612	0.0143798	AG	125	0.353373	0.0144399	CT	57	0.354663	0.013836	GA	57	0.354252	0.0142356	GA	146	0.35474	0.0138735	CG	86	0.353179	0.0139073	TC
	CC	386	0.355032	0.0131717	GG	330	0.355167	0.0129421	CC	387	0.355124	0.0131253	GG	14	0.35341	0.012624	GG	245	0.356033	0.0124809	TT	250	0.356017	0.0124148	CC	248	0.355946	0.0124357	GG	249	0.356056	0.0123858	TT	365	0.354435	0.0226977	GG	366	0.35443	0.0226667	GG	21	0.335827	0.0780497	GG	6	0.352783	0.013252	TT
WW	AA	1	0	NA	AA	3	93.23	82.0929	AA	1	154.69	NA	AA	286	158.767	26.8172	AA	22	149.136	42.8239	CC	16	146.665	47.6292	AA	15	147.521	49.1734	AA	15	147.521	49.1734	CC	2	140	21.2132	AA	1	125	NA	AA	259	159.362	25.6302	CC	333	159.198	27.1343	CC
	AC	37	158.237	22.8191	AG	91	160.043	25.1477	AC	36	154.305	35.0803	GA	124	161.366	25.8214	AG	153	161.084	25.0285	CT	123	161.217	25.343	CA	126	161.346	25.4622	AG	125	161.319	25.5769	CT	57	160.763	26.7317	GA	57	161.083	26.5476	GA	146	161.446	24.9484	CG	86	159.8	23.5257	TC
	CC	386	159.984	25.7067	GG	330	159.894	25.57	CC	387	159.946	25.6831	GG	14	156.568	29.1945	GG	245	159.508	25.7511	TT	250	159.302	25.6255	CC	248	159.388	25.6176	GG	249	159.409	25.5611	TT	365	159.357	26.5938	GG	366	159.295	26.5836	GG	21	145.846	41.6739	GG	6	165.967	37.8379	TT
WWP	AA	1	0	NA	AA	3	0.0852565	0.0740629	AA	1	0.133699	NA	AA	286	0.131253	0.0113619	AA	22	0.124377	0.0289648	CC	16	0.121904	0.0335262	AA	15	0.12155	0.034672	AA	15	0.12155	0.034672	CC	2	0.127331	0.00743993	AA	1	0.12207	NA	AA	259	0.131411	0.0083032	CC	333	0.131006	0.0108695	CC
	AC	37	0.132752	0.00795403	AG	91	0.131439	0.00738914	AC	36	0.128942	0.0235225	GA	124	0.131726	0.00758558	AG	153	0.131938	0.00758378	CT	123	0.131919	0.00718518	CA	126	0.131769	0.00746762	AG	125	0.131736	0.00742734	CT	57	0.130737	0.0066924	GA	57	0.130892	0.00662985	GA	146	0.132218	0.00761502	CG	86	0.132872	0.00744246	TC
	CC	386	0.131548	0.0081065	GG	330	0.131735	0.00829008	CC	387	0.13156	0.00809938	GG	14	0.129769	0.00874587	GG	245	0.131579	0.00841158	TT	250	0.131483	0.00849434	CC	248	0.131609	0.00841457	GG	249	0.131626	0.00842904	TT	365	0.131459	0.0107796	GG	366	0.131438	0.0107724	GG	21	0.124327	0.0297034	GG	6	0.128545	0.0122578	TT
AFW	AA	1	0	NA	AA	3	23.15	25.0538	AA	1	49.75	NA	AA	286	34.7842	12.473	AA	22	32.7164	15.5889	CC	16	33.0256	18.0868	AA	15	33.0733	18.7206	AA	15	33.0733	18.7206	CC	2	25.685	8.46407	AA	1	19.7	NA	AA	259	35.021	12.5852	CC	333	34.4656	12.8228	CC
	AC	37	30.833	10.269	AG	91	31.8673	12.6809	AC	36	29.7636	11.3145	GA	124	32.2585	12.9204	AG	153	32.1046	12.586	CT	123	32.5296	13.011	CA	126	32.5295	12.8672	AG	125	32.4614	12.9227	CT	57	32.1942	13.694	GA	57	31.8412	13.4367	GA	146	32.3448	12.4985	CG	86	31.9999	11.4671	TC
	CC	386	34.4202	12.8478	GG	330	34.7201	12.6053	CC	387	34.3818	12.8272	GG	14	34.19	16.4495	GG	245	35.2589	12.4944	TT	250	35.3211	12.4667	CC	248	35.3104	12.5147	GG	249	35.3335	12.481	TT	365	34.3577	12.6229	GG	366	34.4053	12.6384	GG	21	32.6376	15.886	GG	6	41.5217	17.8492	TT
AFWP	AA	1	0	NA	AA	3	0.0200339	0.0206376	AA	1	0.0412264	NA	AA	286	0.0283384	0.0104377	AA	22	0.0266668	0.012502	CC	16	0.0265907	0.0141326	AA	15	0.0263769	0.0146018	AA	15	0.0263769	0.0146018	CC	2	0.022626	0.00530456	AA	1	0.0188752	NA	AA	259	0.0284597	0.0104703	CC	333	0.0279995	0.0107411	CC
	AC	37	0.0257101	0.00943874	AG	91	0.0259577	0.0108301	AC	36	0.0247583	0.0102602	GA	124	0.0261611	0.0109471	AG	153	0.0261073	0.0107312	CT	123	0.0264171	0.0109888	CA	126	0.0263662	0.0108742	AG	125	0.0263104	0.0109084	CT	57	0.0259325	0.0114029	GA	57	0.0256098	0.011117	GA	146	0.0262742	0.0106529	CG	86	0.02627	0.00969121	TC
	CC	386	0.0279318	0.0107054	GG	330	0.0282143	0.0105065	CC	387	0.0279081	0.010685	GG	14	0.0274447	0.0126018	GG	245	0.0286492	0.0103866	TT	250	0.028711	0.0103742	CC	248	0.0287133	0.010409	GG	249	0.0287318	0.0103876	TT	365	0.0279714	0.010574	GG	366	0.0280173	0.010596	GG	21	0.0270775	0.0127516	GG	6	0.032111	0.0146262	TT
[truncated: 107 more columns]

## Sheet: Table S3
Association between BLOCKs and carcass traits
	block1	block2	block3
LW	0.2453	0.9368	0.2866
DW	0.2246	0.8853	0.5559
DWP	0.6752	0.8027	0.167
EW	0.2676	0.03	4.242e-06
EWP	0.9072	0.008559	2.138e-06
EWG	0.3103	0.05781	6.024e-06
EWGP	0.5971	0.0286	1.617e-06
BMW	0.5198	0.2629	0.0007104
BMWP	0.9999	0.1832	0.001444
TW	0.6403	0.01029	3.09e-05
TWP	0.4383	0.0002879	4.428e-06
WW	0.8572	0.1182	0.0002232
WWP	0.4039	0.07091	0.002136
AFW	0.1296	0.1238	0.1573
AFWP	0.1978	0.1034	0.2994

## Sheet: Table S4
MEAN ± SD of traits by diplotypes of BLOCKs
		BLOCK1		BLOCK2				BLOCK3
Traits	statistics	H1H1	H1H2	H1H1	H1H2	H1H3	H2H2	H1H1	H1H2	H2H2	H3H3
LW	mean	1795.74	1768.19	1794.1	1801.39	1739	1831.07	1756.45	1797.06	1921.43	1660
	sd	237.707	219.77	239.908	239.778	195.289	243.249	206.041	243.125	317.605	41.6833
DW	mean	1593.24	1566.64	1591.51	1598.61	1542.8	1627.86	1555.32	1600.71	1718.29	1461.2
	sd	223.545	207.934	225.405	225.865	186.048	229.78	193.108	214.598	314.07	36.9621
DWP	mean	88.649	88.5311	88.6327	88.6663	88.663	88.8214	88.4949	89.0924	89.2143	88.026
	sd	1.37062	1.46494	1.40759	1.32982	1.13826	1.20223	1.30129	1.21382	1.86158	0.393675
EW	mean	1457.63	1433.53	1455.26	1465.44	1411	1451.23	1421.95	1464.29	1533.5	1331
	sd	210.655	192.015	211.682	212.413	176.435	203.855	181.586	201.261	287.704	26.2488
EWP	mean	81.0706	81.0031	81.0163	81.2516	81.057	80.4469	80.8851	81.4712	81.7417	80.196
	sd	1.85487	1.49466	1.87735	1.83604	1.38994	1.81419	1.79659	1.24511	1.57857	1.14596
EWG	mean	1215.66	1195.83	1212.2	1224.82	1177.6	1206.23	1186.09	1216.94	1277.67	1113.6
	sd	175.558	160.181	175.68	178.5	149.436	169.881	151.011	169.147	239.74	27.0795
EWGP	mean	68.4129	68.0914	68.2822	68.7869	68.369	67.3546	67.9274	68.7953	68.11	67.102
	sd	3.24194	2.70332	3.2508	3.31396	3.20309	2.71826	2.74293	3.48293	1.46449	1.46624
BMW	mean	190.496	187.231	188.897	193.072	192.733	182.739	186.096	191.461	193.198	179.006
	sd	30.4295	25.9211	30.2887	32.5592	21.3264	26.2356	26.8502	28.2784	38.6681	10.2137
BMWP	mean	15.6822	15.6903	15.5956	15.7579	16.421	15.2115	15.7023	15.7488	15.1783	16.074
	sd	1.25358	1.28615	1.2291	1.33572	1.13145	1.6068	1.26282	1.20275	1.99552	0.79858
TW	mean	432.544	427.252	432.425	433.809	420.408	426.147	420.892	436.988	457.138	390.78
	sd	71.178	68.349	70.4314	74.1396	65.3145	68.1018	61.6063	70.8913	107.205	10.5255
TWP	mean	35.5087	35.6431	35.6084	35.3236	35.634	35.2708	35.4314	35.8288	35.5583	35.106
	sd	1.31449	1.35718	1.25403	1.42248	1.54209	1.41047	1.30889	1.30897	1.96097	1.22702
WW	mean	159.998	158.602	159.569	161.848	153.373	157.908	155.971	163.306	168.145	146.32
	sd	25.7388	23.0511	25.8334	25.4914	22.7474	29.6248	22.9057	25.2013	28.1597	6.41492
WWP	mean	13.1544	13.2656	13.1571	13.2117	13.008	13.0362	13.1424	13.4253	13.1983	13.146
	sd	0.811505	0.80489	0.848744	0.728358	0.646302	0.910966	0.821385	0.929228	0.339848	0.666093
AFW	mean	34.7413	31.1456	35.4289	33.3352	31.858	37.6258	35.0099	29.6012	35.3117	36.662
	sd	12.4115	10.5904	12.3882	12.6817	10.0345	14.5771	11.9022	11.9488	11.0696	10.7318
AFWP	mean	2.81908	2.59	2.87757	2.69598	2.68	3.00917	2.88852	2.41529	2.82667	3.18
	sd	1.03631	0.970985	1.03006	1.07256	0.869265	1.11285	0.991848	1.05553	1.1294	0.910027
